# Supplementary material for: 7-Chloro-4-[(E)-N′-(4-fluoro­benzyl­idene)hydrazin­yl]quinoline monohydrate
Source: Acta Crystallogr Sect E Struct Rep Online. 2009 Dec 16;66(Pt 1):o152–3. doi: 10.1107/S1600536809053367 (PMC2980273; doi:10.1107/S1600536809053367)
Supplement: Supplementary file 2 [file e-66-0o152-Isup2.hkl]

#
# h,k,l, Fc-squared, Fo-squared, sigma(Fo-squared) and status flag
#
data_I
_shelx_title ' pqui184 re-detd. as 09src1000 in P21/c'
_shelx_refln_list_code          4
_shelx_F_calc_maximum      217.59
_exptl_crystal_F_000       656.00
_reflns_d_resolution_high  0.7698
 
loop_
 _symmetry_equiv_pos_as_xyz
 'x, y, z'
 '-x, y+1/2, -z+1/2'
 '-x, -y, -z'
 'x, -y-1/2, z-1/2'
 
_cell_length_a     3.7795
_cell_length_b    15.4188
_cell_length_c    24.8576
_cell_angle_alpha  90.000
_cell_angle_beta   90.286
_cell_angle_gamma  90.000
 
_shelx_F_squared_multiplier     1.000
 
loop_
 _refln_index_h
 _refln_index_k
 _refln_index_l
 _refln_F_squared_calc
 _refln_F_squared_meas
 _refln_F_squared_sigma
 _refln_observed_status
   1   0   0    15883.76    14906.89    360.69 o
   2   0   0       86.64       69.24     14.67 o
   3   0   0      260.91      302.85     29.16 o
   4   0   0      420.89      371.40     50.18 o
   1   1   0      125.81      123.31      6.06 o
   2   1   0     1301.54     1334.91     31.80 o
   3   1   0      220.57      245.34     24.99 o
   4   1   0       63.46       94.32     36.39 o
   1   2   0       29.22       46.17      4.50 o
   2   2   0      440.63      449.20     15.26 o
   3   2   0      191.19      177.71     11.87 o
   4   2   0      510.00      419.47     37.02 o
   1   3   0     4835.37     4583.30     99.04 o
   2   3   0       19.91       20.18      6.32 o
   3   3   0       35.03       18.55      7.32 o
   4   3   0        6.65       28.41     27.62 o
   0   4   0     3369.24     3193.56     88.01 o
   1   4   0     3327.86     3148.58     68.57 o
   2   4   0        0.51        2.10      4.17 o
   3   4   0      825.43      858.22     32.67 o
   4   4   0        0.04       41.87     31.06 o
   1   5   0     1073.15     1020.04     29.22 o
   2   5   0       34.34       30.86      6.06 o
   3   5   0      124.00      139.14     19.85 o
   4   5   0       14.13      -12.59     20.19 o
   0   6   0     1614.38     1658.62     61.23 o
   1   6   0      109.90      118.13     10.39 o
   2   6   0      248.00      253.98     12.07 o
   3   6   0       34.55       50.76     10.37 o
   4   6   0       14.71      -18.25     18.94 o
   1   7   0       52.69       64.31      7.27 o
   2   7   0      111.73      108.15      8.74 o
   3   7   0        1.31       -9.06      8.74 o
   4   7   0       40.55       40.84     24.49 o
   0   8   0     3481.05     3346.21    109.40 o
   1   8   0      557.16      516.68     16.25 o
   2   8   0      368.00      374.34     16.70 o
   3   8   0       18.65       10.62     18.49 o
   4   8   0       18.23       15.22     25.29 o
   1   9   0      732.24      728.64     24.11 o
   2   9   0     2028.52     2095.14     61.56 o
   3   9   0      148.25      133.79     24.20 o
   4   9   0        3.18       38.00     27.21 o
   0  10   0      307.73      270.31     19.22 o
   1  10   0       10.80       26.47      8.02 o
   2  10   0      193.88      224.68     16.01 o
   3  10   0       89.78       99.06     23.13 o
   4  10   0        0.04       32.52     24.03 o
   1  11   0      773.62      795.34     30.52 o
   2  11   0      185.76      207.33     15.75 o
   3  11   0       10.31       27.11     21.63 o
   4  11   0       16.74       60.40     26.72 o
   0  12   0     1754.79     1719.50     99.16 o
   1  12   0        1.85       18.11      9.12 o
   2  12   0       61.83       84.71     14.35 o
   3  12   0      255.79      270.12     33.69 o
   1  13   0        0.94       -4.77      9.32 o
   2  13   0      711.11      756.90     38.85 o
   3  13   0        3.46       -2.84     25.27 o
   0  14   0     1776.63     1844.75     92.74 o
   1  14   0       23.83       19.58     17.70 o
   2  14   0      182.37      163.59     22.21 o
   3  14   0       15.89       34.46     26.72 o
   1  15   0        0.05        2.27     14.36 o
   2  15   0      190.33      236.73     25.45 o
   3  15   0        0.59      -25.89     46.11 o
   0  16   0      448.45      476.29     52.78 o
   1  16   0        9.04       -5.26     18.43 o
   2  16   0       11.24        1.19     31.71 o
   1  17   0       13.52        2.62     26.86 o
   2  17   0      108.42      126.21     36.98 o
   0  18   0       13.84      -10.50     26.54 o
   1  18   0       13.92        4.68     24.54 o
   2  18   0        7.05      -10.24     38.30 o
   1  19   0      128.80      172.68     58.62 o
   0  20   0      310.19      371.81     74.01 o
  -4   1   1      561.05      591.36     71.66 o
  -3   1   1      306.51      325.33     24.43 o
  -2   1   1       31.56       36.91      4.25 o
  -1   1   1    25434.04    23825.17    438.50 o
   1   1   1      356.61      343.08      8.06 o
   2   1   1      212.79      196.12      9.44 o
   3   1   1     1307.06     1425.19     57.06 o
   4   1   1       38.26       29.23     23.24 o
  -4   2   1       11.28       12.82     20.83 o
  -3   2   1       63.72       55.39      9.25 o
  -2   2   1      386.70      364.40     14.12 o
  -1   2   1      486.10      475.29     10.34 o
   1   2   1     2031.97     2035.96     47.31 o
   2   2   1      458.56      449.45     14.18 o
   3   2   1      857.69      885.60     35.71 o
   4   2   1      124.77      102.58     30.53 o
  -4   3   1       63.41       64.87     52.38 o
  -3   3   1        1.80        7.45      6.68 o
  -2   3   1     1593.63     1625.01     39.81 o
  -1   3   1     4127.89     3918.16     74.21 o
   0   3   1    17745.30    16256.59    362.21 o
   1   3   1      965.02      959.40     22.48 o
   2   3   1      430.16      398.59     13.28 o
   3   3   1      753.56      802.75     37.84 o
   4   3   1        2.21       -2.74     22.27 o
  -4   4   1        0.14       -1.54     29.08 o
  -3   4   1        0.42        1.43      6.92 o
  -2   4   1     1020.40     1067.93     26.50 o
  -1   4   1     2372.52     2263.46     43.45 o
   0   4   1      198.85      214.39      9.66 o
   1   4   1       72.96       72.92      7.55 o
   2   4   1      466.51      485.09     14.96 o
   3   4   1       29.81       25.87     10.60 o
   4   4   1        4.83      -10.65     25.51 o
  -4   5   1       22.17       41.68     16.41 o
  -3   5   1      198.55      196.83     18.78 o
  -2   5   1      226.22      241.29     14.66 o
  -1   5   1      321.82      344.07     11.44 o
   0   5   1     3083.52     2858.77     57.52 o
   1   5   1      362.39      399.72     12.98 o
   2   5   1        0.26        0.38      5.36 o
   3   5   1       37.69       38.24      9.93 o
   4   5   1       51.86       67.59     16.42 o
  -4   6   1       55.49       67.10     18.61 o
  -3   6   1      273.49      313.12     20.36 o
  -2   6   1        5.32        1.26      5.66 o
  -1   6   1       64.28       78.53      7.19 o
   0   6   1        7.88       24.88      6.32 o
   1   6   1      259.93      261.48     15.05 o
   2   6   1       24.26       34.11      8.65 o
   3   6   1       27.89       17.67     10.94 o
   4   6   1       23.34       46.84     18.26 o
  -4   7   1        0.03      -10.85     15.75 o
  -3   7   1       51.64       30.05      9.37 o
  -2   7   1       15.58       17.65      5.72 o
  -1   7   1      129.42      126.41      7.37 o
   0   7   1      805.39      774.93     23.16 o
   1   7   1     2403.51     2492.14     63.81 o
   2   7   1      931.39      984.51     28.69 o
   3   7   1      102.25       70.59     13.81 o
   4   7   1       32.85       36.23     28.38 o
  -4   8   1        1.06       12.07     18.76 o
  -3   8   1       16.48       -5.30     14.54 o
  -2   8   1      191.15      167.67     11.68 o
  -1   8   1      643.76      598.39     17.41 o
   0   8   1      687.98      616.86     22.63 o
   1   8   1     1883.35     1821.34     48.20 o
   2   8   1      351.18      360.79     16.56 o
   3   8   1        8.47       43.63     20.48 o
   4   8   1        0.03       -6.53     18.97 o
  -4   9   1       42.56       33.31     24.41 o
  -3   9   1      513.39      353.59     65.65 o
  -2   9   1      135.74      166.41     13.74 o
  -1   9   1      181.73      200.96     14.49 o
   0   9   1      134.79      147.02     11.85 o
   1   9   1      507.21      528.41     26.54 o
   2   9   1      181.51      193.32     16.48 o
   3   9   1      118.94       49.20     24.53 o
   4   9   1       25.55       46.19     24.08 o
  -4  10   1        7.98       19.84     25.87 o
  -3  10   1       64.73       61.53     23.10 o
  -2  10   1     2750.50     2832.41     91.15 o
  -1  10   1      330.49      300.14     13.43 o
   0  10   1      644.69      662.55     24.58 o
   1  10   1       40.41       37.94     12.91 o
   2  10   1        1.75        4.16     10.06 o
   3  10   1       37.17       20.77     22.46 o
   4  10   1       43.75       72.15     29.45 o
  -4  11   1       40.85      -44.47     29.65 o
  -3  11   1      334.60      389.12     38.28 o
  -2  11   1     2386.41     2500.38     84.53 o
  -1  11   1     4243.67     4274.46    126.08 o
   0  11   1      244.37      217.55     16.70 o
   1  11   1        0.01        4.62      9.21 o
   2  11   1      132.97      142.55     16.78 o
   3  11   1      354.13      411.67     41.64 o
   4  11   1        1.33        7.16     29.49 o
  -3  12   1       36.84       46.30     33.19 o
  -2  12   1      747.19      735.60     37.72 o
  -1  12   1      342.17      273.74     16.19 o
   0  12   1      480.90      458.54     37.71 o
   1  12   1     3448.99     3419.81    114.51 o
   2  12   1      262.94      324.04     22.08 o
   3  12   1       58.56       61.92     32.78 o
  -3  13   1       44.65       68.00     39.60 o
  -2  13   1       69.60       86.33     16.38 o
  -1  13   1      571.23      567.81     26.18 o
   0  13   1      422.05      496.30     27.42 o
   1  13   1     1257.69     1247.85     52.75 o
   2  13   1       62.80       52.58     18.35 o
   3  13   1       95.62       72.78     25.41 o
  -3  14   1      223.87      238.76     43.40 o
  -2  14   1       76.77      102.83     19.53 o
  -1  14   1       34.81       34.42     13.83 o
   0  14   1     1064.18     1166.29     51.06 o
   1  14   1     1434.54     1513.47     60.74 o
   2  14   1       75.81       72.33     30.99 o
   3  14   1       91.16       98.33     42.42 o
  -3  15   1        3.88       11.01     32.57 o
  -2  15   1      113.08      117.59     23.33 o
  -1  15   1       88.83       61.68     15.22 o
   0  15   1      225.03      233.03     24.69 o
   1  15   1        2.46       10.75     13.08 o
   2  15   1      122.91      154.68     28.97 o
   3  15   1       34.90       -5.68     43.73 o
  -2  16   1       10.36        9.02     33.23 o
  -1  16   1       81.83       76.26     23.87 o
   0  16   1        3.83      -15.30     17.28 o
   1  16   1      222.41      307.38     32.57 o
   2  16   1       91.95       81.60     41.54 o
  -2  17   1        0.03       17.14     33.29 o
  -1  17   1        5.69       23.73     26.75 o
   0  17   1        1.93      -18.30     18.32 o
   1  17   1        0.01       -6.99     20.75 o
   2  17   1        1.05       24.36     33.30 o
  -2  18   1       32.55       91.02     69.59 o
  -1  18   1      117.86      156.98     32.37 o
   0  18   1       15.03       15.37     22.32 o
   1  18   1       36.57       12.40     23.25 o
   2  18   1        4.23      -71.04     59.23 o
  -1  19   1       12.29       11.77     29.38 o
   0  19   1        0.32       17.16     32.13 o
   1  19   1       24.24        6.89     29.59 o
   0  20   1       14.90       21.54     58.26 o
  -4   0   2      123.76      111.40     35.95 o
  -3   0   2      364.16      383.37     37.56 o
  -2   0   2     1294.82     1315.21     46.83 o
  -1   0   2      264.15      277.47     14.33 o
   1   0   2       82.35      106.59     10.11 o
   2   0   2     2940.26     3067.16     98.82 o
   3   0   2     1337.08     1338.40    107.78 o
   4   0   2      135.52      123.18     40.14 o
  -4   1   2       38.71       80.00     29.40 o
  -3   1   2      382.02      334.95     25.88 o
  -2   1   2     3049.37     3148.24     77.79 o
  -1   1   2     7964.30     7484.08    146.95 o
   1   1   2      708.02      688.39     16.45 o
   2   1   2      438.95      414.88     15.73 o
   3   1   2        6.69        4.41      8.98 o
   4   1   2        9.91       34.98     22.23 o
  -4   2   2      342.59      348.42     35.78 o
  -3   2   2       70.86       62.01     10.92 o
  -2   2   2       25.34       22.39      3.88 o
  -1   2   2    47343.93    45160.71    848.61 o
   0   2   2     6685.37     5856.72    185.01 o
   1   2   2      363.87      346.49      9.55 o
   2   2   2     1128.20     1106.33     29.83 o
   3   2   2        0.72        0.65      4.87 o
   4   2   2      105.74      126.30     33.75 o
  -4   3   2       12.33       35.64     23.88 o
  -3   3   2      119.27       95.98     10.78 o
  -2   3   2       11.92       20.32      4.47 o
  -1   3   2    16076.17    15418.21    278.84 o
   0   3   2     2680.10     2521.84     55.74 o
   1   3   2      265.02      251.03      8.51 o
   2   3   2       43.28       42.96      5.07 o
   3   3   2       27.75       35.85     14.97 o
   4   3   2        7.07      -15.50     19.61 o
  -4   4   2       70.87       28.61     50.51 o
  -3   4   2      191.78      202.81     13.32 o
  -2   4   2       74.97       67.77      8.69 o
  -1   4   2      188.97      181.75      6.38 o
   0   4   2     1261.43     1136.56     26.89 o
   1   4   2      995.99      953.21     25.06 o
   2   4   2      481.40      478.12     15.08 o
   3   4   2      642.19      683.94     33.70 o
   4   4   2       50.35       14.62     25.75 o
  -4   5   2       50.53       90.58     26.33 o
  -3   5   2      155.28      147.09     13.30 o
  -2   5   2       47.39       53.61      6.20 o
  -1   5   2      184.80      203.78      9.87 o
   0   5   2        0.08        2.47      6.14 o
   1   5   2        4.63        5.77      5.57 o
   2   5   2      662.97      661.79     19.60 o
   3   5   2        0.13       -0.07     10.46 o
   4   5   2        7.18       10.20     20.98 o
  -4   6   2        4.45        1.41     20.40 o
  -3   6   2     1096.00     1219.43     49.10 o
  -2   6   2      270.06      270.94     12.99 o
  -1   6   2     3655.65     3480.23     71.12 o
   0   6   2     2123.44     2011.52     50.65 o
   1   6   2      134.13      157.30     10.43 o
   2   6   2      405.43      397.35     18.38 o
   3   6   2        7.29        5.77      7.69 o
   4   6   2        6.54        1.25     21.04 o
  -4   7   2       11.94        0.74     24.41 o
  -3   7   2      465.97      580.57     26.33 o
  -2   7   2     1087.20     1113.34     32.27 o
  -1   7   2      202.12      200.39      9.01 o
   0   7   2      322.45      346.43     14.53 o
   1   7   2       45.51       44.88      8.46 o
   2   7   2        0.21       -7.81      7.27 o
   3   7   2        0.04        3.59      8.61 o
   4   7   2       24.46       28.41     22.85 o
  -4   8   2       63.90       62.80     39.24 o
  -3   8   2      614.18      698.24     47.19 o
  -2   8   2        4.76        6.37      6.64 o
  -1   8   2      115.95       81.81     10.22 o
   0   8   2      231.24      240.40     12.99 o
   1   8   2       11.33       14.25      6.72 o
   2   8   2      715.96      785.90     26.30 o
   3   8   2      164.23      203.85     21.23 o
   4   8   2      158.93      128.87     32.18 o
  -4   9   2        3.13       31.19     26.67 o
  -3   9   2      288.73      330.46     32.49 o
  -2   9   2      128.38      145.96     13.47 o
  -1   9   2      200.97      228.46     18.01 o
   0   9   2        0.61       18.86      8.53 o
   1   9   2     2384.66     2320.69     62.65 o
   2   9   2      227.23      264.47     18.75 o
   3   9   2       18.01        0.91     16.33 o
   4   9   2       84.05       94.46     30.44 o
  -4  10   2       32.04       13.36     24.61 o
  -3  10   2      211.74      195.25     27.32 o
  -2  10   2      445.01      448.49     26.73 o
  -1  10   2      244.02      243.90     14.11 o
   0  10   2      528.27      469.24     21.12 o
   1  10   2        4.94       29.95      7.89 o
   2  10   2      260.01      250.90     20.55 o
   3  10   2       59.21       72.04     32.55 o
   4  10   2        0.38       20.82     64.64 o
  -4  11   2        1.01      -15.35     27.70 o
  -3  11   2     1036.66     1004.84     58.76 o
  -2  11   2       35.75       28.54     11.29 o
  -1  11   2       77.24       73.87      9.57 o
   0  11   2       15.23       23.33     12.10 o
   1  11   2     1856.89     1797.77     66.79 o
   2  11   2      396.72      406.40     21.86 o
   3  11   2        7.40        6.96     22.26 o
   4  11   2        9.71      -32.96     25.84 o
  -3  12   2      200.57      220.09     32.01 o
  -2  12   2      960.04     1070.40     41.26 o
  -1  12   2      141.01      136.38     16.32 o
   0  12   2      126.38      165.39     19.08 o
   1  12   2      145.73      189.09     19.38 o
   2  12   2      215.76      284.88     21.53 o
   3  12   2        1.53        3.20     31.47 o
  -3  13   2       37.48       26.29     32.31 o
  -2  13   2      144.53      167.30     20.79 o
  -1  13   2       14.91        8.53     10.56 o
   0  13   2     1979.53     2196.83     77.06 o
   1  13   2      113.36       95.52     17.49 o
   2  13   2      140.83      171.67     19.93 o
   3  13   2       11.03       -7.34     26.63 o
  -3  14   2        5.47       -0.35     24.89 o
  -2  14   2        7.29       14.12     16.49 o
  -1  14   2     1056.98     1185.28     54.93 o
   0  14   2      519.89      465.49     32.72 o
   1  14   2      130.06      121.23     16.17 o
   2  14   2       80.94       76.03     18.82 o
   3  14   2       42.35       59.52     46.58 o
  -3  15   2       32.63       37.80     38.72 o
  -2  15   2       16.65       58.36     23.73 o
  -1  15   2      479.01      554.57     32.48 o
   0  15   2      234.68      256.86     27.15 o
   1  15   2      114.29       99.55     16.34 o
   2  15   2       17.58       21.34     21.29 o
   3  15   2       56.96       72.39     36.76 o
  -2  16   2      166.66      161.37     39.82 o
  -1  16   2      831.79      873.86     54.11 o
   0  16   2      113.02       90.54     19.08 o
   1  16   2       96.50       83.51     22.39 o
   2  16   2        9.25       -1.19     25.62 o
  -2  17   2        0.78        3.04     32.03 o
  -1  17   2      376.00      331.04     59.11 o
   0  17   2      116.18      139.31     32.54 o
   1  17   2      230.84      231.43     34.73 o
   2  17   2       38.34       95.39     55.18 o
  -2  18   2       28.63      -15.99     63.64 o
  -1  18   2        6.84       -1.69     23.83 o
   0  18   2      168.29      281.13     32.25 o
   1  18   2       38.76      -22.86     67.35 o
   2  18   2        0.43       38.57     57.68 o
  -1  19   2       70.13       51.37     30.72 o
   0  19   2        6.36      -22.83     26.29 o
   1  19   2      127.23      141.15     33.38 o
  -4   1   3      119.74      218.00     30.21 o
  -3   1   3       36.35       24.80      8.78 o
  -2   1   3     1601.74     1549.10     31.85 o
  -1   1   3     1437.21     1371.54     31.68 o
   1   1   3     5942.21     5474.72     92.10 o
   2   1   3      157.54      139.28      7.11 o
   3   1   3        0.81        0.59      8.62 o
   4   1   3        7.44       17.60     21.96 o
  -4   2   3      105.32      156.99     30.79 o
  -3   2   3        3.21        5.22      4.30 o
  -2   2   3     9114.16     9254.49    161.80 o
  -1   2   3    15977.96    15494.51    268.30 o
   0   2   3     1648.16     1596.05     39.83 o
   1   2   3      366.56      388.80      9.07 o
   2   2   3      582.59      603.04     16.56 o
   3   2   3      186.56      198.50     19.92 o
   4   2   3        1.26       -5.63     19.39 o
  -4   3   3      103.10       99.77     26.30 o
  -3   3   3      176.24      145.91     13.29 o
  -2   3   3     4988.74     5086.09     91.85 o
  -1   3   3     1205.64     1308.75     25.14 o
   0   3   3      121.00      133.46      7.05 o
   1   3   3      223.35      220.13      7.56 o
   2   3   3     2652.01     2842.52     59.51 o
   3   3   3        0.18       -0.99     14.07 o
   4   3   3       12.92       21.75     21.49 o
  -4   4   3      113.57      101.08     36.74 o
  -3   4   3      239.86      223.79     15.03 o
  -2   4   3     1949.46     2046.24     44.64 o
  -1   4   3      244.66      250.64     10.43 o
   0   4   3      457.19      438.06     14.90 o
   1   4   3      562.57      600.60     15.75 o
   2   4   3     1643.27     1785.57     36.77 o
   3   4   3      572.18      595.77     28.68 o
   4   4   3        7.17      -25.56     24.32 o
  -4   5   3      155.12      128.66     38.77 o
  -3   5   3      549.80      602.08     27.08 o
  -2   5   3     2601.21     2565.01     59.53 o
  -1   5   3     3077.17     2797.45     54.01 o
   0   5   3     2827.87     2760.87     62.71 o
   1   5   3      576.83      495.92     21.74 o
   2   5   3     1965.55     2015.56     45.04 o
   3   5   3       14.10        4.42      9.75 o
   4   5   3       34.23       38.67     21.14 o
  -4   6   3      327.86      332.93     50.12 o
  -3   6   3      180.49      107.05     22.59 o
  -2   6   3      902.95      917.28     27.73 o
  -1   6   3      437.09      409.79     12.31 o
   0   6   3     3670.43     3536.62     86.31 o
   1   6   3      789.77      730.75     24.10 o
   2   6   3       13.01       15.50      5.08 o
   3   6   3        3.44        7.49      4.65 o
   4   6   3       62.86       73.66     25.51 o
  -4   7   3      504.20      511.47     49.04 o
  -3   7   3       31.73       29.21      8.64 o
  -2   7   3       32.35       48.57     10.61 o
  -1   7   3     1431.95     1428.94     36.57 o
   0   7   3      161.84      162.99     13.47 o
   1   7   3      145.92      139.41     11.65 o
   2   7   3       89.94       78.86      8.36 o
   3   7   3      123.09      108.35     12.30 o
   4   7   3        3.45       17.82     25.61 o
  -4   8   3       13.47        2.81     25.70 o
  -3   8   3      265.10      326.87     33.30 o
  -2   8   3      759.33      741.56     25.56 o
  -1   8   3        0.23       -7.05      5.71 o
   0   8   3       62.42       72.42      9.19 o
   1   8   3        0.05        6.99      5.62 o
   2   8   3       81.72      103.18     13.04 o
   3   8   3       95.75       87.45     14.62 o
   4   8   3       10.83       35.52     25.87 o
  -4   9   3        4.09       56.86     27.16 o
  -3   9   3      725.32      842.42     52.23 o
  -2   9   3     2250.71     2309.66     63.98 o
  -1   9   3      824.01      848.44     25.49 o
   0   9   3     1187.68     1194.74     32.65 o
   1   9   3      950.89     1006.34     28.75 o
   2   9   3      156.52      196.43     14.99 o
   3   9   3       85.30      111.57     25.87 o
   4   9   3        7.88       12.57     25.68 o
  -4  10   3        1.10       16.17     26.45 o
  -3  10   3      582.21      717.04     50.01 o
  -2  10   3        8.57       20.06      9.99 o
  -1  10   3        0.11        4.00      8.54 o
   0  10   3     2553.20     2561.62     66.21 o
   1  10   3       43.10       17.27     11.11 o
   2  10   3        7.16       15.01     10.27 o
   3  10   3        0.03       46.45     22.58 o
   4  10   3        2.84        6.68     29.15 o
  -4  11   3      144.20      107.85     43.72 o
  -3  11   3       71.18       47.64     24.65 o
  -2  11   3       71.96       52.36     12.41 o
  -1  11   3      216.01      199.69     19.29 o
   0  11   3      259.08      272.56     21.08 o
   1  11   3      139.73      140.33     13.36 o
   2  11   3      345.07      413.79     22.93 o
   3  11   3        3.74       17.12     18.54 o
   4  11   3       18.08       60.45     31.56 o
  -3  12   3       11.15        2.80     23.02 o
  -2  12   3       99.43       99.53     17.19 o
  -1  12   3       22.99       38.15     13.34 o
   0  12   3      291.67      275.61     26.92 o
   1  12   3      132.06      148.59     30.02 o
   2  12   3       43.77       59.15     19.57 o
   3  12   3        1.56       -2.33     26.50 o
  -3  13   3       18.39       20.34     30.97 o
  -2  13   3      432.18      456.75     37.81 o
  -1  13   3       14.51       18.18      9.73 o
   0  13   3      235.45      304.19     25.02 o
   1  13   3      251.51      195.15     19.86 o
   2  13   3       15.21       32.79     15.68 o
   3  13   3        7.69       10.78     27.02 o
  -3  14   3        0.88       -1.48     28.94 o
  -2  14   3      252.67      281.58     29.64 o
  -1  14   3        8.81       -1.80     17.24 o
   0  14   3      881.41      959.76     46.35 o
   1  14   3      546.86      546.60     31.75 o
   2  14   3       19.51       65.26     17.86 o
   3  14   3       43.07       84.71     34.27 o
  -3  15   3        2.18        4.87     39.22 o
  -2  15   3        0.00       26.18     16.93 o
  -1  15   3       24.65        0.94     14.63 o
   0  15   3      645.31      726.41     36.59 o
   1  15   3        6.51       21.17     13.86 o
   2  15   3        9.21       10.75     21.35 o
   3  15   3      119.96       98.07     40.86 o
  -2  16   3      213.58      207.67     38.19 o
  -1  16   3        0.01       40.29     23.01 o
   0  16   3      292.69      270.33     25.06 o
   1  16   3        0.05       24.20     30.29 o
   2  16   3        0.65       31.34     34.64 o
  -2  17   3      187.33      251.07     47.20 o
  -1  17   3      123.34      148.98     47.64 o
   0  17   3        3.50       33.53     20.52 o
   1  17   3       22.08       15.57     23.47 o
   2  17   3       80.91      108.93     34.36 o
  -2  18   3      381.61      354.24     87.48 o
  -1  18   3       47.58       71.02     27.52 o
   0  18   3      300.02      393.81     44.45 o
   1  18   3       45.30      115.66     40.01 o
   2  18   3      142.30       88.65     62.56 o
  -1  19   3        5.97      -38.14     31.98 o
   0  19   3        1.86       -6.72     30.02 o
   1  19   3        0.73      -13.93     32.36 o
  -4   0   4       14.42       45.83     30.26 o
  -3   0   4       65.98       34.84     14.71 o
  -2   0   4     3460.21     3312.73    108.06 o
  -1   0   4    10591.96    10554.03    236.81 o
   0   0   4     1078.94      987.04     60.29 o
   1   0   4       87.65       89.58      7.82 o
   2   0   4      105.40       92.39      9.55 o
   3   0   4      268.63      269.28     23.59 o
   4   0   4        0.71      -25.72     30.37 o
  -4   1   4      126.57      139.34     28.32 o
  -3   1   4      241.19      218.73     11.36 o
  -2   1   4       39.44       41.38      6.33 o
  -1   1   4        4.33       14.07      3.73 o
   0   1   4     1518.86     1447.16     32.80 o
   1   1   4     1088.75     1090.88     22.60 o
   2   1   4       44.17       42.93      4.26 o
   3   1   4       14.45       11.69      5.01 o
   4   1   4        0.39       22.84     22.14 o
  -4   2   4       31.19       -3.98     26.36 o
  -3   2   4      309.77      323.10     13.50 o
  -2   2   4       11.95       18.84      5.46 o
  -1   2   4     6106.15     5753.01    111.02 o
   0   2   4      758.03      733.43     17.73 o
   1   2   4     2046.32     1906.97     35.26 o
   2   2   4     2225.40     2150.93     50.53 o
   3   2   4       57.44       58.70     11.48 o
   4   2   4       34.39      189.40     99.55 o
  -4   3   4       20.57        3.34     22.15 o
  -3   3   4       81.38       95.54     11.42 o
  -2   3   4        0.11        7.00      3.74 o
  -1   3   4      259.63      258.96      8.40 o
   0   3   4     3043.81     2926.30     59.77 o
   1   3   4     6314.12     6134.00    109.28 o
   2   3   4       49.11       56.33      6.48 o
   3   3   4        8.46        9.28      9.87 o
   4   3   4      144.22      126.91     31.78 o
  -4   4   4      298.72      259.71     31.11 o
  -3   4   4        0.82        5.77     10.48 o
  -2   4   4     4293.95     4250.86     90.98 o
  -1   4   4       69.96       71.06      5.63 o
   0   4   4      213.06      222.91      9.83 o
   1   4   4     3004.20     3063.75     60.78 o
   2   4   4      363.58      421.23     14.49 o
   3   4   4        3.34       13.64      9.23 o
   4   4   4       67.51       56.97     27.67 o
  -4   5   4       28.91       55.97     18.19 o
  -3   5   4      795.69      790.10     34.32 o
  -2   5   4      269.17      292.30     11.05 o
  -1   5   4     1286.22     1253.83     24.73 o
   0   5   4      724.62      657.42     17.83 o
   1   5   4       35.70       47.04      6.77 o
   2   5   4      515.65      537.92     14.71 o
   3   5   4       45.55       38.06     17.21 o
   4   5   4        2.02       -2.25     18.33 o
  -4   6   4      688.85      651.11     42.15 o
  -3   6   4      618.57      585.14     26.82 o
  -2   6   4     1091.84     1086.17     29.61 o
  -1   6   4      697.69      682.21     21.35 o
   0   6   4      624.54      709.53     21.01 o
   1   6   4     3652.28     3680.83     78.65 o
   2   6   4      899.62      868.24     22.77 o
   3   6   4      527.37      498.78     19.81 o
   4   6   4      137.00      136.23     22.08 o
  -4   7   4        5.76       11.39     18.68 o
  -3   7   4       13.04       25.54      9.69 o
  -2   7   4       12.40        9.21      4.95 o
  -1   7   4      120.50      121.75      7.62 o
   0   7   4     3096.24     3143.70     80.27 o
   1   7   4      217.33      211.54     11.15 o
   2   7   4       42.95       41.72      6.52 o
   3   7   4       60.44       54.55     10.83 o
   4   7   4       87.87      105.09     31.61 o
  -4   8   4     1479.50     1675.39    115.07 o
  -3   8   4     1461.11     1646.19    105.27 o
  -2   8   4      126.63      128.01      9.50 o
  -1   8   4        0.16        1.83      7.35 o
   0   8   4     1277.84     1298.71     36.14 o
   1   8   4     2057.91     2348.17     63.01 o
   2   8   4        0.47        5.80      6.23 o
   3   8   4        2.96        3.32     23.28 o
   4   8   4        2.73       33.27     27.54 o
  -4   9   4      268.52      343.43     41.78 o
  -3   9   4      345.03      367.92     33.77 o
  -2   9   4      568.94      635.52     28.13 o
  -1   9   4      114.18      107.59     10.16 o
   0   9   4       52.20       31.92      9.75 o
   1   9   4      737.29      734.88     25.85 o
   2   9   4       85.02       72.11      9.53 o
   3   9   4       21.54       26.61     22.79 o
   4   9   4       46.19       26.77     25.70 o
  -4  10   4      167.27      111.52     38.52 o
  -3  10   4      539.69      540.27     44.78 o
  -2  10   4       12.78       -0.07      8.86 o
  -1  10   4      865.86      851.78     28.70 o
   0  10   4      126.76      134.81     16.08 o
   1  10   4      468.09      509.35     24.45 o
   2  10   4       81.59      174.07     21.68 o
   3  10   4       83.25       48.01     21.94 o
   4  10   4        3.70       26.09     33.61 o
  -4  11   4        8.40       23.41     28.75 o
  -3  11   4       13.65       -2.34     26.87 o
  -2  11   4        3.34       -3.47     10.64 o
  -1  11   4      310.12      336.96     19.86 o
   0  11   4       67.15       59.99     20.13 o
   1  11   4      164.61      149.16     14.16 o
   2  11   4        0.02       -6.70     15.35 o
   3  11   4       25.34       65.84     29.87 o
   4  11   4       39.28      107.35     34.01 o
  -3  12   4      111.62       70.37     25.90 o
  -2  12   4       14.26       35.51     15.79 o
  -1  12   4      444.03      482.24     28.97 o
   0  12   4      390.35      407.37     23.10 o
   1  12   4        8.58        2.51     14.40 o
   2  12   4       93.16       61.55     14.65 o
   3  12   4        0.07       -8.65     24.74 o
  -3  13   4      304.40      360.49     45.48 o
  -2  13   4        0.09      -11.32     15.14 o
  -1  13   4        1.58      -18.72     12.70 o
   0  13   4      437.18      437.30     30.89 o
   1  13   4        0.15        0.70     10.16 o
   2  13   4       66.33       53.78     16.46 o
   3  13   4      120.02      163.41     32.57 o
  -3  14   4       13.87      -23.79     34.18 o
  -2  14   4      129.00      190.49     23.88 o
  -1  14   4      212.23      196.39     25.20 o
   0  14   4        8.29        9.96     15.83 o
   1  14   4        6.42       10.24     13.57 o
   2  14   4       16.05       18.88     15.46 o
   3  14   4        0.13        4.50     25.10 o
  -3  15   4      179.98      154.18     81.77 o
  -2  15   4      129.85      121.80     31.15 o
  -1  15   4     1405.82     1537.22     89.58 o
   0  15   4       22.98       20.49     16.76 o
   1  15   4      358.07      288.95     24.17 o
   2  15   4       51.02       35.67     23.15 o
   3  15   4       85.54      108.67     39.93 o
  -2  16   4      110.81       62.63     24.21 o
  -1  16   4      352.04      351.01     35.61 o
   0  16   4      243.37      245.34     40.54 o
   1  16   4       47.21       34.95     24.59 o
   2  16   4        5.83       40.27     37.15 o
  -2  17   4      524.51      556.27     62.26 o
  -1  17   4      560.99      581.59     52.42 o
   0  17   4       65.08      100.02     23.38 o
   1  17   4        9.24       51.23     24.89 o
   2  17   4      111.61       18.87     48.12 o
  -2  18   4      263.69      240.58     59.64 o
  -1  18   4       22.25       15.45     30.13 o
   0  18   4       10.93       -2.13     19.16 o
   1  18   4       10.79       43.57     35.31 o
   2  18   4       12.35       40.25     40.83 o
  -1  19   4      109.14      186.82     44.43 o
   0  19   4       41.35       60.56     39.32 o
   1  19   4       61.07      152.68     46.98 o
  -4   1   5        2.03      -16.63     40.87 o
  -3   1   5       90.18       70.75      9.02 o
  -2   1   5     2044.29     1932.01     40.18 o
  -1   1   5       90.18       71.40      5.12 o
   0   1   5     1011.36      965.63     18.76 o
   1   1   5      435.18      443.48     11.90 o
   2   1   5      317.33      321.10     11.50 o
   3   1   5       80.59       74.56      8.29 o
   4   1   5      126.01       94.21     33.41 o
  -4   2   5       49.82       38.01     35.67 o
  -3   2   5       49.60       44.70      6.30 o
  -2   2   5       76.70       90.77      7.41 o
  -1   2   5      362.55      383.25     10.30 o
   0   2   5     1931.16     1907.94     40.40 o
   1   2   5        2.71       -3.62      3.99 o
   2   2   5      481.39      509.05     16.93 o
   3   2   5        0.22       -3.40      7.83 o
   4   2   5        2.45       22.94     26.02 o
  -4   3   5        1.28        1.06     21.19 o
  -3   3   5     1409.35     1428.78     51.04 o
  -2   3   5       13.85       13.90      5.53 o
  -1   3   5     1829.15     1871.22     37.20 o
   0   3   5     2724.46     2651.25     53.16 o
   1   3   5      526.93      511.98     13.25 o
   2   3   5        5.42       -1.93      4.57 o
   3   3   5      144.17      113.48     14.15 o
   4   3   5      209.83      341.13     55.72 o
  -4   4   5        6.97       32.60     40.41 o
  -3   4   5     1897.62     1948.01     68.74 o
  -2   4   5     2059.23     2114.33     56.53 o
  -1   4   5      189.38      185.19      7.85 o
   0   4   5      835.44      780.12     18.75 o
   1   4   5        2.11        2.68      4.00 o
   2   4   5      140.38      145.72      9.13 o
   3   4   5       59.23       61.42     14.56 o
   4   4   5       27.63       22.36     25.52 o
  -4   5   5        0.89       21.68     19.34 o
  -3   5   5     2137.52     2263.55     85.99 o
  -2   5   5      724.47      758.49     22.20 o
  -1   5   5      746.39      767.72     18.34 o
   0   5   5      180.85      193.70     10.59 o
   1   5   5     2924.43     2931.85     61.05 o
   2   5   5      209.27      193.03     11.10 o
   3   5   5       40.25       71.60     12.38 o
   4   5   5       83.53       76.80     25.62 o
  -4   6   5       40.67       29.67     17.85 o
  -3   6   5      153.12      126.78     14.16 o
  -2   6   5      245.93      246.30     12.60 o
  -1   6   5      435.70      430.13     13.68 o
   0   6   5      953.86     1010.26     26.82 o
   1   6   5     2016.23     2116.72     49.98 o
   2   6   5      692.85      768.22     19.98 o
   3   6   5        0.37        7.73      7.35 o
   4   6   5      219.10      216.76     26.35 o
  -4   7   5       98.47      118.76     28.31 o
  -3   7   5     1097.69     1120.17     42.18 o
  -2   7   5      895.85      886.31     24.29 o
  -1   7   5     1964.97     2034.22     47.26 o
   0   7   5     4301.70     4454.85     95.46 o
   1   7   5      493.30      444.50     16.08 o
   2   7   5       66.91       66.24      8.15 o
   3   7   5      179.08      167.32     16.58 o
   4   7   5        1.46       -4.59     29.91 o
  -4   8   5        0.80        3.84     26.28 o
  -3   8   5      350.17      426.14     29.61 o
  -2   8   5       20.17       31.95      7.13 o
  -1   8   5      871.46      905.97     25.62 o
   0   8   5       20.54       27.35      9.31 o
   1   8   5       25.23       27.68      8.52 o
   2   8   5       10.87       15.70     11.39 o
   3   8   5       57.78       83.59     25.56 o
   4   8   5       29.77      103.39     45.13 o
  -4   9   5      195.05      139.92     37.90 o
  -3   9   5       67.07       78.30     20.62 o
  -2   9   5      250.35      236.59     14.95 o
  -1   9   5       18.96       19.43      7.00 o
   0   9   5      502.90      491.54     23.28 o
   1   9   5      232.00      195.86     14.11 o
   2   9   5      275.22      297.04     15.77 o
   3   9   5       29.07       36.92     24.09 o
   4   9   5        2.03        8.25     28.04 o
  -4  10   5       10.92       -2.09     35.88 o
  -3  10   5       37.43       14.29     21.24 o
  -2  10   5       18.36       16.31      8.98 o
  -1  10   5       25.83       18.63     10.22 o
   0  10   5      397.38      377.78     30.30 o
   1  10   5        8.68        7.79      7.76 o
   2  10   5       13.28       10.07      9.09 o
   3  10   5      171.02      194.11     30.24 o
   4  10   5       39.68       85.79     52.41 o
  -4  11   5       37.23       20.91     30.57 o
  -3  11   5      415.49      495.89     82.53 o
  -2  11   5      118.01      129.66     14.49 o
  -1  11   5      134.50      120.37     13.39 o
   0  11   5       46.97       42.68     13.33 o
   1  11   5        3.30       13.54      9.63 o
   2  11   5        3.59        6.40     12.12 o
   3  11   5        1.11      -11.92     24.32 o
   4  11   5       16.97       39.52     39.62 o
  -3  12   5      106.74      162.49     26.91 o
  -2  12   5       26.79       44.57     14.95 o
  -1  12   5      568.64      602.16     28.30 o
   0  12   5       54.09       37.37     16.27 o
   1  12   5        1.67        3.62      9.09 o
   2  12   5        1.35       -0.63     11.85 o
   3  12   5       31.54       57.55     24.60 o
  -3  13   5       16.94       13.44     34.25 o
  -2  13   5        5.03       16.97     17.47 o
  -1  13   5      604.82      563.88     33.35 o
   0  13   5      419.36      465.77     35.16 o
   1  13   5      155.80      139.66     23.61 o
   2  13   5       76.69       70.82     19.17 o
   3  13   5        5.32      -16.17     39.21 o
  -3  14   5        3.71        8.55     29.52 o
  -2  14   5       39.66       40.48     20.66 o
  -1  14   5      210.00      271.55     39.48 o
   0  14   5       15.66       21.61     16.27 o
   1  14   5        9.35       30.06     14.12 o
   2  14   5        9.12       25.11     17.72 o
   3  14   5      230.78      195.81     48.49 o
  -3  15   5        0.01       20.73     66.96 o
  -2  15   5       48.27       50.68     31.32 o
  -1  15   5      183.68      211.23     22.48 o
   0  15   5       65.24      112.23     25.04 o
   1  15   5       16.36       19.74     19.11 o
   2  15   5       37.52       39.85     20.12 o
   3  15   5        1.17       -0.26     40.92 o
  -2  16   5      195.03      219.68     92.35 o
  -1  16   5        9.02       53.83     23.70 o
   0  16   5      570.43      706.90     43.79 o
   1  16   5        2.82        9.05     20.13 o
   2  16   5      321.57      309.51     46.61 o
  -2  17   5       50.83       54.85     38.84 o
  -1  17   5        2.67      -24.22     24.13 o
   0  17   5      130.94      106.90     23.82 o
   1  17   5       10.07       36.19     34.69 o
   2  17   5       31.35       31.61     45.84 o
  -2  18   5       90.50      -13.93     87.44 o
  -1  18   5      206.85      217.73     46.94 o
   0  18   5        2.96       -3.66     21.53 o
   1  18   5      105.42       87.46     33.60 o
   2  18   5      185.14      177.61     83.41 o
  -1  19   5       46.23       82.29     54.02 o
   0  19   5        0.01      -14.15     32.26 o
   1  19   5       11.87       19.67     31.10 o
  -4   0   6        7.75        1.16     33.49 o
  -3   0   6      493.33      500.95     27.27 o
  -2   0   6     2870.45     2794.80     96.67 o
  -1   0   6      230.33      187.68     11.37 o
   0   0   6        0.81        4.50      6.44 o
   1   0   6     5068.19     4701.82    109.72 o
   2   0   6      385.74      362.32     17.30 o
   3   0   6        5.66       10.54      5.08 o
   4   0   6       18.64       24.36     58.38 o
  -4   1   6        2.20       13.76     22.10 o
  -3   1   6      300.83      285.94     16.24 o
  -2   1   6      984.19     1022.93     26.71 o
  -1   1   6     1827.82     1720.01     35.66 o
   0   1   6      499.85      518.30     12.24 o
   1   1   6      542.51      579.05     13.33 o
   2   1   6        5.13       10.05      5.42 o
   3   1   6        0.36        2.95      3.79 o
   4   1   6        2.72       24.97     27.31 o
  -4   2   6       81.53       44.99     28.98 o
  -3   2   6      784.37      777.56     28.19 o
  -2   2   6      435.48      449.94     15.10 o
  -1   2   6      610.27      582.96     14.44 o
   0   2   6        1.21       11.12      5.80 o
   1   2   6      723.89      718.95     16.12 o
   2   2   6        9.23        0.23      5.54 o
   3   2   6       32.72       32.34      8.41 o
   4   2   6      137.05      119.62     24.63 o
  -4   3   6       22.72       31.66     23.41 o
  -3   3   6       23.86       31.56      6.26 o
  -2   3   6      991.00     1041.71     24.47 o
  -1   3   6      554.92      546.33     14.83 o
   0   3   6     4260.53     4176.27     84.45 o
   1   3   6      224.44      223.15      7.97 o
   2   3   6      236.61      248.73      9.16 o
   3   3   6        0.33        6.17      4.60 o
   4   3   6       49.69       39.22     28.34 o
  -4   4   6      253.77      168.66     23.56 o
  -3   4   6       12.30       19.85      9.64 o
  -2   4   6     5683.14     5835.61    110.75 o
  -1   4   6       32.86       35.21      5.38 o
   0   4   6     1162.85     1100.44     26.03 o
   1   4   6     1999.10     1841.20     34.87 o
   2   4   6      467.87      471.69     14.63 o
   3   4   6       22.55       30.08      4.62 o
   4   4   6       42.85       49.37     18.27 o
  -4   5   6      102.25       83.05     24.71 o
  -3   5   6      246.58      248.61     22.02 o
  -2   5   6      451.82      452.17     18.58 o
  -1   5   6     4245.79     4314.87     73.94 o
   0   5   6     3637.85     3337.73     64.67 o
   1   5   6      380.25      419.92     13.40 o
   2   5   6       20.28       23.05      5.83 o
   3   5   6      281.20      281.85     11.86 o
   4   5   6       48.45       21.53     18.73 o
  -4   6   6     1112.06     1233.52    100.28 o
  -3   6   6       27.51       28.64     10.91 o
  -2   6   6       25.82       36.09      8.30 o
  -1   6   6        0.00       -4.55      5.22 o
   0   6   6     8403.96     8781.88    174.96 o
   1   6   6     1104.52     1266.00     31.24 o
   2   6   6       22.60       25.96      6.01 o
   3   6   6      112.58       83.91     10.46 o
   4   6   6      290.63      276.75     41.77 o
  -4   7   6        1.46        8.34     19.26 o
  -3   7   6      137.71      141.29     15.75 o
  -2   7   6      270.95      266.33     11.45 o
  -1   7   6      327.45      379.67     12.99 o
   0   7   6      136.11      185.40     10.65 o
   1   7   6      786.28      812.61     23.83 o
   2   7   6       18.12       33.16      8.37 o
   3   7   6      455.00      383.83     91.31 o
   4   7   6       34.07       46.18     27.69 o
  -4   8   6     1030.43      820.00    102.36 o
  -3   8   6       39.48       18.80     19.00 o
  -2   8   6      721.51      726.58     26.84 o
  -1   8   6       14.49       17.87      6.89 o
   0   8   6     1457.10     1510.91     41.92 o
   1   8   6       93.90       90.66     10.72 o
   2   8   6      137.22      119.85     14.02 o
   3   8   6        2.68       14.16     20.97 o
   4   8   6        0.04      -32.59     25.16 o
  -4   9   6      221.96      304.06     46.46 o
  -3   9   6      135.31      146.76     25.69 o
  -2   9   6      438.43      416.53     23.09 o
  -1   9   6       13.85       11.83      7.75 o
   0   9   6     1025.08      923.02     33.72 o
   1   9   6      309.60      338.27     19.17 o
   2   9   6       83.78      109.96     14.01 o
   3   9   6      110.73      101.40     29.54 o
   4   9   6       18.48       11.06     23.63 o
  -4  10   6        0.87       37.36     27.65 o
  -3  10   6       87.08      100.36     25.61 o
  -2  10   6       40.35       29.74     10.17 o
  -1  10   6      130.49      110.55     13.28 o
   0  10   6      174.32      166.44     14.96 o
   1  10   6       58.56       61.65     13.25 o
   2  10   6       71.76       45.22     11.27 o
   3  10   6       31.62       -0.69     21.29 o
   4  10   6       51.42       36.73     29.84 o
  -4  11   6      116.59       88.28     43.56 o
  -3  11   6       29.29       41.67     34.13 o
  -2  11   6       16.02        9.97     11.91 o
  -1  11   6      100.06      123.94     10.86 o
   0  11   6       16.12        1.88     12.38 o
   1  11   6       36.40       37.81     10.64 o
   2  11   6      222.30      187.03     19.30 o
   3  11   6       29.27       68.15     30.24 o
  -3  12   6       17.61      -22.97     21.52 o
  -2  12   6       79.72       65.02     23.02 o
  -1  12   6       70.04       81.63     19.28 o
   0  12   6        1.33       18.98     14.92 o
   1  12   6      215.30      219.11     18.06 o
   2  12   6       72.25       79.93     16.63 o
   3  12   6        2.66       44.58     29.76 o
  -3  13   6        4.35       -1.44     39.50 o
  -2  13   6       13.98       25.40     16.08 o
  -1  13   6       21.70       33.66     13.45 o
   0  13   6      630.68      653.40     37.63 o
   1  13   6       11.17       21.37     12.03 o
   2  13   6      109.76      113.51     20.56 o
   3  13   6       21.14       15.77     35.76 o
  -3  14   6        0.50       12.44     48.47 o
  -2  14   6       38.71       22.14     20.95 o
  -1  14   6        1.07        1.06     16.86 o
   0  14   6       90.95       71.57     17.97 o
   1  14   6       26.67       -5.47     11.80 o
   2  14   6       18.48       12.81     20.71 o
   3  14   6       21.37       47.92     29.88 o
  -3  15   6        8.97        8.92     60.49 o
  -2  15   6       36.40       39.19     34.40 o
  -1  15   6      419.15      555.17     42.20 o
   0  15   6       22.43       -6.46     22.21 o
   1  15   6        2.44       -6.22     18.70 o
   2  15   6      288.55      353.10     37.94 o
   3  15   6        8.64        2.29     44.08 o
  -2  16   6       15.09       46.19     36.82 o
  -1  16   6       20.65       39.48     30.05 o
   0  16   6       62.56       35.69     21.93 o
   1  16   6        4.32        8.15     19.67 o
   2  16   6       17.81      -20.57     29.57 o
  -2  17   6      678.89      718.85     75.89 o
  -1  17   6       15.73       47.99     24.75 o
   0  17   6      113.43      148.27     26.92 o
   1  17   6      181.66      228.24     41.91 o
   2  17   6       26.95       21.45     43.11 o
  -1  18   6        0.92      -15.53     27.51 o
   0  18   6        2.56       -9.68     19.96 o
   1  18   6        4.32      -18.04     48.63 o
  -1  19   6        0.07      -12.55     52.81 o
   0  19   6      112.17       85.19     35.27 o
   1  19   6        0.02      -29.76     31.36 o
  -4   1   7       41.37       35.84     24.62 o
  -3   1   7      317.78      277.07     13.63 o
  -2   1   7      333.45      322.20     11.80 o
  -1   1   7        5.02        5.14      4.38 o
   0   1   7     1633.37     1622.56     31.77 o
   1   1   7      568.08      535.93     12.48 o
   2   1   7      334.10      344.16     11.87 o
   3   1   7      471.77      480.70     15.44 o
   4   1   7      113.23      118.04     35.30 o
  -4   2   7       17.24        7.07     23.05 o
  -3   2   7       73.78       51.36      5.42 o
  -2   2   7       42.61       54.57      6.49 o
  -1   2   7        0.05       11.10      4.59 o
   0   2   7        5.30        8.23      7.01 o
   1   2   7       18.98       13.18      4.15 o
   2   2   7       20.76       34.42      6.30 o
   3   2   7        4.44        8.18      5.75 o
   4   2   7        5.62       20.97     24.11 o
  -4   3   7        7.54       16.04     20.58 o
  -3   3   7      238.58      226.63     16.66 o
  -2   3   7      576.55      565.45     16.93 o
  -1   3   7      271.56      306.90      9.41 o
   0   3   7     2387.03     2277.02     46.12 o
   1   3   7      725.77      703.91     16.47 o
   2   3   7       94.65      104.86      6.73 o
   3   3   7        1.88        2.58      5.05 o
   4   3   7      209.89      191.44     45.35 o
  -4   4   7       40.13       51.48     18.15 o
  -3   4   7       69.15       58.26      5.80 o
  -2   4   7     1386.49     1477.75     34.24 o
  -1   4   7      536.90      602.12     15.08 o
   0   4   7      981.89     1035.09     33.75 o
   1   4   7      727.98      825.31     22.67 o
   2   4   7      138.71      175.92      9.57 o
   3   4   7      454.94      432.38     15.65 o
   4   4   7        4.19        0.60     21.34 o
  -4   5   7       81.40       93.71     22.20 o
  -3   5   7      230.00      196.49     16.63 o
  -2   5   7      381.95      367.24     14.31 o
  -1   5   7     5844.41     6151.83    104.94 o
   0   5   7      212.23      266.04     11.84 o
   1   5   7       88.87       61.80     11.87 o
   2   5   7        0.21        7.28      7.06 o
   3   5   7       90.34       93.20      7.41 o
   4   5   7      355.03      376.82     32.77 o
  -4   6   7     1048.07     1258.76     83.87 o
  -3   6   7      474.06      569.55     29.40 o
  -2   6   7      307.53      316.62     13.43 o
  -1   6   7      150.56      189.93      9.26 o
   0   6   7      101.08       93.64      9.70 o
   1   6   7       77.12       91.28      7.53 o
   2   6   7      364.98      370.87     14.40 o
   3   6   7       27.38       20.25      9.85 o
   4   6   7       25.61       25.10     21.11 o
  -4   7   7        1.48       68.89     34.35 o
  -3   7   7       52.71       86.67     14.80 o
  -2   7   7       33.87       28.28      7.89 o
  -1   7   7      241.66      288.27     11.09 o
   0   7   7       86.67       78.25      7.58 o
   1   7   7     1521.49     1499.78     34.99 o
   2   7   7      152.86      141.86      9.72 o
   3   7   7       53.10       37.45     19.36 o
   4   7   7     1169.47     1285.73     84.76 o
  -4   8   7       71.39       51.70     24.23 o
  -3   8   7      106.61      121.12     19.71 o
  -2   8   7       69.97       65.93      7.88 o
  -1   8   7     1406.13     1381.47     36.62 o
   0   8   7      858.95      863.52     24.28 o
   1   8   7       65.09       68.37      8.20 o
   2   8   7      466.02      460.25     20.55 o
   3   8   7       18.76       44.19     28.41 o
   4   8   7       38.49       16.37     27.49 o
  -4   9   7      215.00      170.82     50.75 o
  -3   9   7       35.20       17.93     18.07 o
  -2   9   7       25.33        6.54      7.15 o
  -1   9   7      369.48      381.07     19.23 o
   0   9   7       30.85       16.79      7.37 o
   1   9   7       10.71       12.65      8.58 o
   2   9   7      118.99      123.63     12.98 o
   3   9   7       40.76       38.02     31.78 o
   4   9   7      273.32      229.19     71.02 o
  -4  10   7        5.42      -22.48     29.02 o
  -3  10   7        2.46      -16.16     19.34 o
  -2  10   7       77.54       81.06     10.47 o
  -1  10   7      830.92      911.99     32.56 o
   0  10   7       61.14       53.27     11.68 o
   1  10   7      110.93       89.93     17.41 o
   2  10   7      151.80      153.37     14.94 o
   3  10   7        6.85       12.60     21.73 o
   4  10   7       96.07       77.15     29.85 o
  -3  11   7       51.86       69.96     37.64 o
  -2  11   7       87.15       89.55     10.80 o
  -1  11   7        0.53       19.12     10.54 o
   0  11   7      502.70      481.50     24.80 o
   1  11   7      288.56      220.79     21.56 o
   2  11   7       31.25       35.33     14.64 o
   3  11   7       64.58       79.37     25.43 o
  -3  12   7        0.02      -13.65     23.63 o
  -2  12   7       14.03       34.75     15.27 o
  -1  12   7      737.78      725.57     31.81 o
   0  12   7      168.49      138.64     20.23 o
   1  12   7        1.33       14.45     11.50 o
   2  12   7      156.63      141.87     17.29 o
   3  12   7      116.34      137.72     53.12 o
  -3  13   7       94.23      112.73     30.69 o
  -2  13   7       40.05       60.40     18.25 o
  -1  13   7       34.87       48.11     13.54 o
   0  13   7        0.66        5.90     18.25 o
   1  13   7        0.03       -1.85     12.63 o
   2  13   7       32.98       33.15     18.42 o
   3  13   7       99.20       58.26     42.82 o
  -3  14   7        4.92        9.03     34.17 o
  -2  14   7      175.97      194.53     53.18 o
  -1  14   7        0.93        8.04     17.69 o
   0  14   7       35.11       41.13     16.53 o
   1  14   7       70.87       62.77     15.44 o
   2  14   7       10.06      -18.64     15.26 o
   3  14   7       17.96        1.64     26.71 o
  -3  15   7      107.93       49.08     58.13 o
  -2  15   7      147.40      179.11     36.00 o
  -1  15   7      166.28      125.12     23.45 o
   0  15   7        8.83       17.92     15.97 o
   1  15   7      243.24      211.01     28.16 o
   2  15   7      137.48      166.76     46.89 o
   3  15   7        3.73       46.09     32.48 o
  -2  16   7      185.13      159.24     53.13 o
  -1  16   7        8.99       -9.92     22.00 o
   0  16   7       43.61       36.05     25.77 o
   1  16   7       72.52       34.57     25.27 o
   2  16   7      349.33      406.45     45.02 o
  -2  17   7      110.51       99.64     37.41 o
  -1  17   7       88.81      115.00     28.54 o
   0  17   7       30.12       -1.54     21.70 o
   1  17   7      207.66      164.51     41.35 o
   2  17   7       28.86       60.12     42.24 o
  -1  18   7      109.79      113.38     32.55 o
   0  18   7        6.25       27.45     34.29 o
   1  18   7      107.30      115.76     38.92 o
  -1  19   7       78.25       40.13     31.95 o
   0  19   7       13.86      -48.54     62.48 o
   1  19   7       93.95       41.11     30.18 o
  -4   0   8        5.72      -49.45     37.91 o
  -3   0   8      347.81      300.13     22.17 o
  -2   0   8       36.67       42.70      8.03 o
  -1   0   8     1790.35     1772.77     51.69 o
   0   0   8     2492.89     2363.46     57.29 o
   1   0   8     1599.42     1565.96     39.97 o
   2   0   8       14.41       25.36      9.34 o
   3   0   8        5.17        1.65      9.15 o
   4   0   8      151.95      138.25    115.05 o
  -4   1   8        5.45       70.33     47.17 o
  -3   1   8      139.36      106.19      9.60 o
  -2   1   8      490.76      507.70     15.61 o
  -1   1   8      124.69      121.02      6.83 o
   0   1   8       62.46       57.38      6.62 o
   1   1   8       89.22       90.32      7.53 o
   2   1   8       83.98       86.96      7.06 o
   3   1   8      203.58      199.00      9.93 o
   4   1   8        0.07      -22.81     25.05 o
  -4   2   8      103.51       65.58     24.41 o
  -3   2   8     2002.75     2066.16     63.27 o
  -2   2   8        2.48       10.54      5.63 o
  -1   2   8       35.11       45.70      7.51 o
   0   2   8     1541.81     1555.38     32.28 o
   1   2   8      289.73      296.35      9.32 o
   2   2   8      222.90      190.94     10.17 o
   3   2   8      245.61      250.18     11.92 o
   4   2   8      413.44      516.18     44.90 o
  -4   3   8      234.22      212.36     43.06 o
  -3   3   8      153.36      112.16      9.49 o
  -2   3   8      150.49      128.10      8.06 o
  -1   3   8       14.69       23.29      6.24 o
   0   3   8       22.45       23.88      6.31 o
   1   3   8      228.21      269.91      9.58 o
   2   3   8      953.19     1049.22     24.60 o
   3   3   8      653.11      694.98     22.84 o
   4   3   8       99.32       66.44     20.05 o
  -4   4   8      230.08      213.31     45.22 o
  -3   4   8      201.35      182.94     11.24 o
  -2   4   8      327.25      370.05     14.22 o
  -1   4   8        0.10       10.99      5.35 o
   0   4   8     1475.03     1354.80     31.55 o
   1   4   8      504.91      486.60     16.94 o
   2   4   8     1483.89     1603.98     35.91 o
   3   4   8     1127.16     1160.18     34.96 o
   4   4   8      187.36      153.50     31.70 o
  -4   5   8        7.26       68.15     33.91 o
  -3   5   8      225.01      209.80     17.48 o
  -2   5   8      163.59      190.00      8.80 o
  -1   5   8       74.99       75.86      6.75 o
   0   5   8        3.82       -7.60      6.79 o
   1   5   8        7.00        4.70      6.00 o
   2   5   8     1149.02     1232.28     31.53 o
   3   5   8        0.24        7.25      7.70 o
   4   5   8      131.71      124.06     35.96 o
  -4   6   8       38.71       28.08     21.46 o
  -3   6   8     1256.84     1154.21     41.15 o
  -2   6   8      232.27      259.17     11.83 o
  -1   6   8       71.10       79.28      7.82 o
   0   6   8      468.68      435.36     17.55 o
   1   6   8       96.48      100.54      8.90 o
   2   6   8       70.13       76.85     10.13 o
   3   6   8      630.52      659.57     34.30 o
   4   6   8       41.01       12.54     22.02 o
  -4   7   8      261.19      206.07     54.27 o
  -3   7   8      274.21      187.05     21.54 o
  -2   7   8      375.00      403.60     16.51 o
  -1   7   8     1021.31     1032.09     31.06 o
   0   7   8      167.02      172.92     11.72 o
   1   7   8       28.47       14.76      7.18 o
   2   7   8        6.25        3.08      6.30 o
   3   7   8       19.52        7.67     14.95 o
   4   7   8       20.26       26.69     22.47 o
  -4   8   8       68.01       97.71     81.61 o
  -3   8   8       54.00       41.25     21.54 o
  -2   8   8        1.69        6.33      7.16 o
  -1   8   8     2338.55     2385.76     58.82 o
   0   8   8      198.86      295.25     14.17 o
   1   8   8      679.85      672.04     22.67 o
   2   8   8       16.40       10.14      9.45 o
   3   8   8      357.07      445.29     31.68 o
   4   8   8       77.01      103.16     29.14 o
  -4   9   8        0.00      -16.73     32.69 o
  -3   9   8       16.18        5.14     18.24 o
  -2   9   8      182.42      205.31     12.73 o
  -1   9   8      430.08      419.02     18.14 o
   0   9   8      284.70      268.54     15.17 o
   1   9   8      283.83      269.06     16.91 o
   2   9   8       68.48       71.92     14.75 o
   3   9   8      156.87      174.68     26.64 o
   4   9   8        1.14      -79.28     81.84 o
  -4  10   8       13.17       47.83     33.99 o
  -3  10   8       68.18       72.70     29.09 o
  -2  10   8       90.73       97.57     14.80 o
  -1  10   8      109.05      107.67     15.36 o
   0  10   8       39.20       35.99     13.10 o
   1  10   8       10.95       10.96      8.86 o
   2  10   8        0.18       14.49     12.85 o
   3  10   8      131.07      168.39     28.42 o
   4  10   8       49.60       47.77     32.58 o
  -3  11   8        0.00       34.69     27.40 o
  -2  11   8      234.13      223.37     26.62 o
  -1  11   8      279.05      276.12     18.69 o
   0  11   8       32.46       43.07     13.47 o
   1  11   8      163.40      154.06     23.02 o
   2  11   8      107.71      140.66     15.28 o
   3  11   8       70.17       42.98     34.04 o
  -3  12   8       24.75      -14.36     28.09 o
  -2  12   8       61.75       85.65     13.96 o
  -1  12   8       69.05       58.46     12.18 o
   0  12   8       53.14       57.52     17.13 o
   1  12   8      243.28      213.30     29.20 o
   2  12   8        6.36        7.92     14.44 o
   3  12   8       35.05       -2.64     32.97 o
  -3  13   8        0.09       25.01     29.71 o
  -2  13   8      289.29      301.59     27.72 o
  -1  13   8       12.11       -4.12     12.04 o
   0  13   8      171.90      143.03     27.35 o
   1  13   8      273.12      298.37     35.28 o
   2  13   8       71.84       98.47     19.64 o
   3  13   8      341.26      255.71     52.91 o
  -3  14   8       37.30       48.38     45.94 o
  -2  14   8       36.17       29.01     41.77 o
  -1  14   8        2.18      -15.50     18.03 o
   0  14   8      112.63      115.55     19.66 o
   1  14   8        6.16       49.15     20.57 o
   2  14   8        0.32      -19.35     24.25 o
   3  14   8       21.37       -7.18     72.87 o
  -3  15   8      103.90      131.27     34.62 o
  -2  15   8      173.41      163.04     37.06 o
  -1  15   8      534.26      454.00     35.15 o
   0  15   8       26.09       -7.64     16.38 o
   1  15   8       16.34       22.28     20.26 o
   2  15   8       96.99      171.00     38.43 o
   3  15   8        0.04       34.36     66.27 o
  -2  16   8        3.93       37.89     37.19 o
  -1  16   8       10.84        0.20     20.05 o
   0  16   8       17.94       -0.12     22.25 o
   1  16   8        0.72       24.57     32.37 o
   2  16   8       72.49      110.44     49.93 o
  -2  17   8       28.22       30.89     50.47 o
  -1  17   8        0.80       13.18     23.86 o
   0  17   8       44.61       24.99     24.54 o
   1  17   8      307.37      307.59     39.89 o
   2  17   8       58.80       97.48     48.68 o
  -1  18   8      187.61      120.59     36.67 o
   0  18   8       14.76      -20.11     40.36 o
   1  18   8       24.52      -22.58     31.68 o
  -3   1   9       11.02       13.48      7.59 o
  -2   1   9       46.90       38.92      6.40 o
  -1   1   9      744.59      673.50     14.86 o
   0   1   9      755.43      749.36     19.65 o
   1   1   9      647.37      675.32     16.46 o
   2   1   9        5.05       22.02      6.28 o
   3   1   9      796.91      821.25     22.80 o
   4   1   9       68.27      107.23     31.40 o
  -4   2   9       17.61        5.40     45.72 o
  -3   2   9      136.26      106.26      9.24 o
  -2   2   9      301.16      299.90     12.09 o
  -1   2   9      351.85      361.96     12.69 o
   0   2   9        7.11       17.08      4.64 o
   1   2   9      109.79      126.15     10.21 o
   2   2   9       17.57       20.37      6.34 o
   3   2   9        0.74        7.03      5.85 o
   4   2   9        7.56        1.51     20.64 o
  -4   3   9       23.89       70.74     40.86 o
  -3   3   9      419.70      389.13     17.52 o
  -2   3   9      671.56      706.24     21.53 o
  -1   3   9      267.81      243.69      9.61 o
   0   3   9      560.05      616.96     21.05 o
   1   3   9      876.38      893.16     19.56 o
   2   3   9     1058.03     1050.31     28.41 o
   3   3   9      452.40      448.75     16.80 o
   4   3   9        0.02       -8.49     19.30 o
  -4   4   9      297.45      182.57     39.92 o
  -3   4   9       62.12       33.80      9.93 o
  -2   4   9      363.11      364.99     17.58 o
  -1   4   9      309.58      338.35     13.19 o
   0   4   9      186.49      186.06     11.59 o
   1   4   9     1193.10     1236.17     29.07 o
   2   4   9      241.64      267.29     12.86 o
   3   4   9        6.92       10.85      8.53 o
   4   4   9        0.23      -19.85     21.74 o
  -4   5   9      139.70      169.93     52.55 o
  -3   5   9       55.50       60.69     14.66 o
  -2   5   9      212.05      196.30     10.19 o
  -1   5   9     1035.99     1036.11     25.31 o
   0   5   9     1034.20     1007.24     26.06 o
   1   5   9      981.06      989.28     22.64 o
   2   5   9      160.81      166.76     10.47 o
   3   5   9      985.03     1038.49     42.16 o
   4   5   9        3.53        4.56     20.86 o
  -4   6   9       28.16       27.80     25.62 o
  -3   6   9       62.18       53.62     14.16 o
  -2   6   9      167.63      138.69     10.52 o
  -1   6   9     1205.33     1245.70     31.22 o
   0   6   9      283.73      335.69     14.65 o
   1   6   9       39.36       38.82      6.63 o
   2   6   9      223.61      225.00     14.24 o
   3   6   9       45.69       29.42     14.30 o
   4   6   9       53.16       52.14     27.15 o
  -4   7   9      115.96      179.44     60.10 o
  -3   7   9      366.81      367.48     22.68 o
  -2   7   9       28.23       30.80      7.52 o
  -1   7   9       35.57       47.97      8.03 o
   0   7   9      311.71      287.48     13.77 o
   1   7   9        2.87        1.41      7.38 o
   2   7   9      186.41      166.15     10.96 o
   3   7   9      447.37      447.39     33.80 o
   4   7   9        0.74       -0.95     26.60 o
  -4   8   9        0.93      -33.82     23.01 o
  -3   8   9       35.31       11.21     14.94 o
  -2   8   9      270.57      289.29     17.35 o
  -1   8   9      952.24      944.74     31.53 o
   0   8   9        0.40       12.58      8.42 o
   1   8   9      246.54      246.26     16.40 o
   2   8   9       36.78       37.21     17.63 o
   3   8   9        6.92       20.80     20.82 o
   4   8   9        9.16      -11.25     29.40 o
  -4   9   9       60.56      140.96     88.85 o
  -3   9   9       52.72       72.35     18.32 o
  -2   9   9       21.62       13.60      9.06 o
  -1   9   9       14.37       30.64     11.03 o
   0   9   9     1328.40     1266.28     41.20 o
   1   9   9       31.32       29.91      7.84 o
   2   9   9       58.63       46.61      6.98 o
   3   9   9      753.63      748.02     47.87 o
   4   9   9       49.89      -22.71     29.27 o
  -4  10   9        0.17        4.60     38.53 o
  -3  10   9       24.18       23.81     32.28 o
  -2  10   9     1016.84     1069.69     43.90 o
  -1  10   9       77.47       57.46      9.52 o
   0  10   9       26.38       12.89      9.79 o
   1  10   9      144.11      144.79     18.41 o
   2  10   9       47.11       44.47     11.51 o
   3  10   9      608.32      652.06     47.06 o
   4  10   9      369.76      349.03     72.64 o
  -3  11   9       69.88       40.51     24.57 o
  -2  11   9      432.21      434.68     27.71 o
  -1  11   9        0.04        8.57      9.77 o
   0  11   9       40.75       36.32     14.65 o
   1  11   9       78.83       59.27     17.18 o
   2  11   9       44.50       54.63     16.38 o
   3  11   9       31.08       -0.08     26.60 o
  -3  12   9       12.72       31.77     28.61 o
  -2  12   9      117.35      111.18     19.36 o
  -1  12   9        0.39       -1.40     13.59 o
   0  12   9      344.03      325.47     24.13 o
   1  12   9      138.32      121.02     22.47 o
   2  12   9      102.41      108.16     25.45 o
   3  12   9        0.00       59.76     52.77 o
  -3  13   9       46.65       49.23     36.97 o
  -2  13   9        2.60       11.42     13.98 o
  -1  13   9      111.85      123.29     14.73 o
   0  13   9       91.87       62.07     20.91 o
   1  13   9      128.35      132.04     32.47 o
   2  13   9       86.42       51.72     18.21 o
   3  13   9      249.22      223.41     69.02 o
  -3  14   9        0.11        9.90     42.90 o
  -2  14   9      312.41      359.12     36.09 o
  -1  14   9      250.77      240.89     24.81 o
   0  14   9      102.35      137.26     20.89 o
   1  14   9      566.98      579.84     81.20 o
   2  14   9      113.14      124.42     21.34 o
   3  14   9      116.66       18.59     41.68 o
  -2  15   9       78.62       80.41     64.44 o
  -1  15   9        0.41       28.97     16.54 o
   0  15   9      145.53       73.30     40.66 o
   1  15   9      211.12      201.71     34.24 o
   2  15   9       86.67      135.61     64.24 o
  -2  16   9       19.35       -5.75     39.43 o
  -1  16   9       68.18       85.96     24.25 o
   0  16   9        8.75       38.44     28.51 o
   1  16   9      189.19      186.68     34.06 o
   2  16   9       18.36       32.15     35.04 o
  -2  17   9      167.61       35.75     77.21 o
  -1  17   9        1.19        3.30     26.96 o
   0  17   9       28.34       22.45     26.10 o
   1  17   9      286.75      172.67     54.67 o
   2  17   9      114.55       84.74     43.05 o
  -1  18   9       97.54       95.09     39.80 o
   0  18   9        1.79      -35.40     45.79 o
   1  18   9       93.76       -7.21     55.58 o
   0  19   9        2.78       33.02     47.65 o
  -4   0  10      703.76      705.90     85.14 o
  -3   0  10      134.28       95.35     17.76 o
  -2   0  10       36.04       33.62      9.62 o
  -1   0  10      221.51      214.64     14.39 o
   0   0  10      254.07      358.57     16.02 o
   1   0  10      182.95      165.51     12.84 o
   2   0  10     1592.39     1621.70     47.00 o
   3   0  10     1512.32     1658.01     50.94 o
   4   0  10      375.57      308.08     93.58 o
  -4   1  10       11.75      -18.59     47.06 o
  -3   1  10       24.49       18.17      9.03 o
  -2   1  10        6.61        7.64      6.52 o
  -1   1  10      397.53      374.41     11.80 o
   0   1  10       39.65       40.67      6.69 o
   1   1  10     1269.85     1408.42     25.02 o
   2   1  10     1836.76     1943.65     39.09 o
   3   1  10       62.42       72.39      7.96 o
   4   1  10       21.10       53.74     49.70 o
  -3   2  10       87.37       93.10      9.70 o
  -2   2  10        0.06       -5.24      6.32 o
  -1   2  10     1663.22     1625.42     36.70 o
   0   2  10     3351.03     3316.29     60.72 o
   1   2  10     3725.63     4000.76     64.77 o
   2   2  10     1227.93     1324.94     28.04 o
   3   2  10      144.99      144.38      9.28 o
   4   2  10      390.93      392.03     43.70 o
  -4   3  10        3.15       15.73     24.33 o
  -3   3  10      288.98      296.90     16.52 o
  -2   3  10     1234.06     1275.45     36.14 o
  -1   3  10        4.26        6.98      5.23 o
   0   3  10       75.92       90.96      7.78 o
   1   3  10     1070.72     1076.30     30.23 o
   2   3  10        0.98       -7.85      6.85 o
   3   3  10      119.78       98.48     12.81 o
   4   3  10        6.74      -20.85     23.08 o
  -4   4  10      249.14      309.57     61.25 o
  -3   4  10       96.92       63.50     11.75 o
  -2   4  10        9.34        3.45      7.18 o
  -1   4  10      482.88      480.92     17.46 o
   0   4  10       25.61       25.27      7.09 o
   1   4  10     1241.44     1246.42     26.97 o
   2   4  10     1511.18     1530.13     36.27 o
   3   4  10       52.55       46.01      9.37 o
   4   4  10       24.69       47.48     36.05 o
  -4   5  10       67.34       84.97     28.84 o
  -3   5  10      125.63      130.31     17.91 o
  -2   5  10        0.73       12.24      6.63 o
  -1   5  10      482.79      503.24     15.67 o
   0   5  10       45.12       34.62      7.58 o
   1   5  10       11.19       11.13      5.87 o
   2   5  10      508.11      476.16     16.96 o
   3   5  10        1.50       -7.55     12.18 o
   4   5  10      159.35      242.21     48.94 o
  -4   6  10      118.28      146.18     58.54 o
  -3   6  10      260.92      284.93     34.09 o
  -2   6  10      202.72      204.20     12.53 o
  -1   6  10      350.68      297.33     12.89 o
   0   6  10     2405.24     2478.46     55.11 o
   1   6  10      138.05      129.61      8.76 o
   2   6  10      351.94      362.91     20.22 o
   3   6  10      152.23      140.18     21.11 o
   4   6  10        1.32      -45.18     30.12 o
  -4   7  10       74.41       27.18     27.62 o
  -3   7  10      122.46      128.97     18.17 o
  -2   7  10        0.03        5.04      9.24 o
  -1   7  10      210.88      221.86     12.00 o
   0   7  10        0.25        8.29      7.92 o
   1   7  10      351.11      321.46     12.49 o
   2   7  10      301.01      296.71     16.72 o
   3   7  10       26.24       -1.77     18.19 o
   4   7  10       32.04        5.36     28.56 o
  -4   8  10       60.37       74.83     24.48 o
  -3   8  10       39.76       21.97     14.03 o
  -2   8  10        4.12        2.77      8.30 o
  -1   8  10      293.23      290.07     17.23 o
   0   8  10       11.68        9.86      8.91 o
   1   8  10       31.10       20.81     10.80 o
   2   8  10      694.55      706.40     23.71 o
   3   8  10      142.74      104.87     33.32 o
   4   8  10       69.36      102.41     35.95 o
  -4   9  10       46.00       53.23     69.30 o
  -3   9  10      107.90      110.51     19.86 o
  -2   9  10       36.39       32.65     10.20 o
  -1   9  10       11.09       19.05      8.30 o
   0   9  10      235.72      218.25     17.22 o
   1   9  10      233.61      239.06     19.54 o
   2   9  10       46.66       38.84      9.04 o
   3   9  10      193.41      222.92     30.50 o
   4   9  10        7.87       16.74     40.17 o
  -3  10  10        9.25      -28.43     18.96 o
  -2  10  10      187.19      179.06     16.89 o
  -1  10  10        1.06       13.49     10.22 o
   0  10  10      492.68      472.44     26.21 o
   1  10  10      369.04      315.68     20.58 o
   2  10  10      397.23      341.44     23.50 o
   3  10  10       24.39       36.96     48.49 o
  -3  11  10      201.52      149.88     40.44 o
  -2  11  10       67.87       77.74     16.12 o
  -1  11  10       52.64       28.79      9.98 o
   0  11  10      219.53      191.51     16.77 o
   1  11  10       86.41       84.53     17.18 o
   2  11  10     1000.37      962.34     45.57 o
   3  11  10      171.52      161.72     44.99 o
  -3  12  10       37.91       10.86     34.64 o
  -2  12  10        0.02       22.76     12.89 o
  -1  12  10        8.65       24.32     10.97 o
   0  12  10        1.65      -21.85     16.97 o
   1  12  10       37.98       14.54     19.77 o
   2  12  10      147.11      126.23     29.22 o
   3  12  10       22.30       30.01     35.87 o
  -3  13  10       58.27       69.64     39.07 o
  -2  13  10      144.62      158.48     18.73 o
  -1  13  10       10.62       44.75     13.07 o
   0  13  10      169.31      120.96     31.77 o
   1  13  10       49.81       13.66     11.26 o
   2  13  10        0.03      -16.82     17.82 o
   3  13  10      238.12      342.59     88.81 o
  -3  14  10      185.20      186.35     76.92 o
  -2  14  10        6.63        8.81     23.90 o
  -1  14  10        0.22       -2.26     14.21 o
   0  14  10      451.27      442.03     61.07 o
   1  14  10        4.09        8.50     15.80 o
   2  14  10      143.09      139.61     24.40 o
   3  14  10        0.17        8.06     47.48 o
  -2  15  10        1.22       24.99     30.28 o
  -1  15  10      227.81      254.05     24.07 o
   0  15  10      496.41      520.76     46.58 o
   1  15  10       43.41       56.00     23.32 o
   2  15  10        6.11       13.64     27.82 o
  -2  16  10       12.34      -68.93     45.95 o
  -1  16  10       18.49       27.32     22.11 o
   0  16  10       43.66        7.69     27.29 o
   1  16  10        0.45       13.42     37.07 o
   2  16  10       10.04       25.87     53.83 o
  -2  17  10      212.10      125.37     50.00 o
  -1  17  10        0.50       31.10     28.45 o
   0  17  10       39.20       48.72     22.72 o
   1  17  10      173.78       94.54     47.94 o
   2  17  10        4.92       59.57     61.65 o
  -1  18  10        9.55       11.03     33.61 o
   0  18  10       10.14       60.43     51.62 o
   1  18  10        6.35       48.33     56.17 o
   0  19  10       35.10       46.88     56.63 o
  -4   1  11        2.31       65.57     44.73 o
  -3   1  11       27.58        9.31     11.06 o
  -2   1  11      185.81      168.72     10.29 o
  -1   1  11      464.95      441.23     14.58 o
   0   1  11     5688.46     6166.62    104.44 o
   1   1  11     3306.74     3612.12     55.29 o
   2   1  11      874.16      862.10     21.11 o
   3   1  11        0.19        1.42      7.89 o
   4   1  11      795.10      894.40     71.59 o
  -4   2  11        7.37       34.61     17.31 o
  -3   2  11       28.44       39.44     12.02 o
  -2   2  11       21.38       11.38      7.41 o
  -1   2  11       18.22       12.36      6.29 o
   0   2  11     1005.15     1071.34     22.82 o
   1   2  11     2420.97     2505.14     40.54 o
   2   2  11      363.52      361.41     14.45 o
   3   2  11        0.93       -0.92      8.97 o
   4   2  11        0.55        8.58     28.85 o
  -4   3  11       17.23       15.68     22.15 o
  -3   3  11       76.17       76.23     11.62 o
  -2   3  11      218.02      216.15     16.16 o
  -1   3  11      760.32      714.02     21.57 o
   0   3  11      764.00      770.02     24.75 o
   1   3  11      364.73      376.69     13.56 o
   2   3  11     1492.44     1548.98     32.85 o
   3   3  11      406.63      414.42     17.09 o
   4   3  11      246.98      320.19     38.67 o
  -4   4  11       14.91       12.29     28.07 o
  -3   4  11       60.07       52.70     13.03 o
  -2   4  11       57.04       44.74      8.83 o
  -1   4  11        0.00       10.09      6.30 o
   0   4  11       86.20       67.12      8.12 o
   1   4  11       26.57       32.85      6.03 o
   2   4  11       18.55       21.24      7.83 o
   3   4  11      114.10       86.23     17.95 o
   4   4  11       10.15       57.06     26.12 o
  -4   5  11       14.67       33.15     26.27 o
  -3   5  11        0.98       -5.63     12.10 o
  -2   5  11       70.15       70.86      8.48 o
  -1   5  11      606.30      634.62     18.76 o
   0   5  11       47.47       48.30      9.54 o
   1   5  11       12.09       17.82      6.49 o
   2   5  11      537.20      578.58     20.24 o
   3   5  11      233.12      197.05     21.95 o
   4   5  11       61.41       55.41     29.18 o
  -4   6  11       36.23       41.56     37.07 o
  -3   6  11        8.67       16.95     17.11 o
  -2   6  11       72.90       72.73      9.39 o
  -1   6  11        2.30        7.98      5.77 o
   0   6  11      236.16      252.27     11.91 o
   1   6  11      129.49      121.11      8.85 o
   2   6  11       27.05       24.53     13.42 o
   3   6  11       14.53       13.33     28.80 o
   4   6  11       43.54       60.04     42.86 o
  -4   7  11      129.30       72.13     28.99 o
  -3   7  11       67.76       73.17     20.84 o
  -2   7  11      337.07      392.39     20.41 o
  -1   7  11      228.63      195.48     13.59 o
   0   7  11       78.90       82.21      9.88 o
   1   7  11       52.88       28.31     10.69 o
   2   7  11      851.61      869.27     29.18 o
   3   7  11       59.18       55.63     24.33 o
   4   7  11        1.78        1.88     26.28 o
  -4   8  11      127.32       71.76     59.77 o
  -3   8  11        0.03        4.77     16.75 o
  -2   8  11      491.09      490.74     22.84 o
  -1   8  11       91.88       76.62      9.36 o
   0   8  11       94.93       61.86     12.64 o
   1   8  11      118.84      104.17      8.83 o
   2   8  11       93.42       70.58     10.50 o
   3   8  11      675.45      621.72     52.21 o
   4   8  11       19.09      -11.15     40.66 o
  -4   9  11       63.21       30.00     40.78 o
  -3   9  11       23.52       35.46     14.43 o
  -2   9  11       11.17       11.78      9.93 o
  -1   9  11      432.73      384.39     20.49 o
   0   9  11       62.49       39.61     14.05 o
   1   9  11      112.28       76.29     15.78 o
   2   9  11        1.47      -10.69     11.68 o
   3   9  11      214.50      156.46     37.31 o
   4   9  11        2.88       33.07     32.11 o
  -3  10  11       81.21       95.25     24.02 o
  -2  10  11      107.45      109.31     14.74 o
  -1  10  11        8.45       -1.29     11.88 o
   0  10  11      170.46      153.49     17.07 o
   1  10  11      454.56      432.94     21.34 o
   2  10  11       49.50       47.43     14.38 o
   3  10  11        2.21       -4.61     30.54 o
  -3  11  11        8.78       13.79     23.85 o
  -2  11  11      209.72      200.46     27.98 o
  -1  11  11      467.24      481.04     25.48 o
   0  11  11       82.64       28.23     21.19 o
   1  11  11        0.03      -19.64     17.60 o
   2  11  11     1175.18     1158.24     50.81 o
   3  11  11       39.61       45.73     41.79 o
  -3  12  11      326.11      411.23     92.98 o
  -2  12  11        4.46        2.02     14.96 o
  -1  12  11       78.44       63.75     18.65 o
   0  12  11      384.68      397.93     30.60 o
   1  12  11      218.20      215.68     28.72 o
   2  12  11        0.00       44.03     22.54 o
   3  12  11      557.53      547.95    141.98 o
  -3  13  11       41.04      -22.94     39.56 o
  -2  13  11        7.07       -2.29     17.07 o
  -1  13  11        0.72        4.03     16.37 o
   0  13  11      401.95      299.00     33.00 o
   1  13  11       74.13       46.45     19.65 o
   2  13  11       46.02       -6.53     29.22 o
   3  13  11      207.82      187.94     89.90 o
  -3  14  11       76.09       91.61     55.43 o
  -2  14  11        1.51       -5.64     19.04 o
  -1  14  11       40.32       28.30     17.61 o
   0  14  11      270.14      271.01     26.45 o
   1  14  11       59.83       63.65     18.25 o
   2  14  11      287.39      279.87     42.60 o
   3  14  11      109.05       52.63     54.77 o
  -2  15  11       40.57       31.68     30.59 o
  -1  15  11       13.97       15.62     19.74 o
   0  15  11       66.63       81.46     27.03 o
   1  15  11      219.02      120.06     37.81 o
   2  15  11        0.89      -27.74     33.77 o
  -2  16  11       99.57       45.08     46.11 o
  -1  16  11       14.96        8.12     31.37 o
   0  16  11      131.59      110.40     26.86 o
   1  16  11       38.58      -16.03     51.11 o
   2  16  11       12.96        1.64     51.05 o
  -1  17  11        6.06        2.70     24.82 o
   0  17  11       40.46      -13.51     26.85 o
   1  17  11       14.47       19.41     35.35 o
  -1  18  11       52.11       26.30     34.44 o
   0  18  11        0.10        4.60     37.46 o
   1  18  11      133.10       74.54     48.63 o
  -3   0  12      328.52      279.58     26.86 o
  -2   0  12      740.52      717.67     32.27 o
  -1   0  12     3213.31     3137.32     87.90 o
   0   0  12     2798.50     3000.30     79.58 o
   1   0  12     2317.98     2531.08     66.42 o
   2   0  12      262.10      250.70     17.16 o
   3   0  12     2119.57     2328.74     68.24 o
   4   0  12     3368.12     4234.50    330.32 o
  -4   1  12       10.61       -4.68     41.23 o
  -3   1  12      263.36      233.18     22.39 o
  -2   1  12       71.98       58.04     10.92 o
  -1   1  12      379.88      360.22     14.12 o
   0   1  12      585.21      613.63     16.93 o
   1   1  12      836.51      869.34     18.79 o
   2   1  12        6.42       10.22      6.98 o
   3   1  12        9.09       25.55     10.05 o
   4   1  12       26.89       43.98     33.70 o
  -4   2  12       69.07       47.66     22.66 o
  -3   2  12        1.82       12.82     12.83 o
  -2   2  12      340.23      297.63     14.21 o
  -1   2  12      727.97      802.23     23.65 o
   0   2  12     1748.15     1866.07     34.49 o
   1   2  12     2446.27     2448.50     41.53 o
   2   2  12      600.11      680.79     27.14 o
   3   2  12      129.35      168.56     16.46 o
   4   2  12       41.94       38.03     20.82 o
  -4   3  12       31.73       50.38     28.57 o
  -3   3  12       69.89       42.30     15.01 o
  -2   3  12      327.29      335.36     21.64 o
  -1   3  12       20.60       11.67      6.47 o
   0   3  12       50.23       43.52      7.35 o
   1   3  12      508.21      520.06     18.38 o
   2   3  12       64.32       80.82      8.43 o
   3   3  12        5.27       14.51     12.11 o
   4   3  12        0.33       11.16     20.79 o
  -4   4  12      292.47      273.32     35.67 o
  -3   4  12       57.64       49.68     12.58 o
  -2   4  12      193.26      190.47     16.14 o
  -1   4  12     1994.07     2045.36     53.96 o
   0   4  12      948.44      943.94     26.65 o
   1   4  12     1170.96     1198.70     26.19 o
   2   4  12       80.67      107.19     10.26 o
   3   4  12       51.56       62.20     15.22 o
   4   4  12      134.71       84.24     36.86 o
  -4   5  12       54.86       17.56     27.93 o
  -3   5  12      156.29      193.74     21.86 o
  -2   5  12      104.75      111.45     11.03 o
  -1   5  12      131.57      145.63      9.71 o
   0   5  12       97.26       91.17      8.67 o
   1   5  12      261.47      275.34     11.99 o
   2   5  12       23.00       20.05     10.20 o
   3   5  12        0.49       -7.77     16.90 o
   4   5  12        0.20      -49.27     32.85 o
  -4   6  12       12.27      -11.62     30.41 o
  -3   6  12       33.37       38.32     15.59 o
  -2   6  12       95.72       78.78     14.55 o
  -1   6  12       14.84       18.46      7.25 o
   0   6  12       47.51       39.55      4.61 o
   1   6  12      649.26      715.86     28.72 o
   2   6  12      541.32      571.64     21.88 o
   3   6  12        0.25      -24.10     20.77 o
   4   6  12       26.03       27.11     27.57 o
  -4   7  12       14.07       24.73     23.94 o
  -3   7  12       47.65       57.33     16.29 o
  -2   7  12      255.00      264.77     14.61 o
  -1   7  12      104.16      107.53      9.95 o
   0   7  12      601.84      577.94     23.01 o
   1   7  12       32.25       33.16      7.30 o
   2   7  12       83.10       83.45     12.54 o
   3   7  12       23.43      -16.93     22.62 o
   4   7  12       13.61       51.79     27.29 o
  -4   8  12       62.24       91.03     27.15 o
  -3   8  12       36.74       28.49     16.28 o
  -2   8  12        1.66       20.94     10.64 o
  -1   8  12      912.83      936.41     39.30 o
   0   8  12      404.95      396.08     25.68 o
   1   8  12       14.64       20.64      7.87 o
   2   8  12      774.71      800.44     32.41 o
   3   8  12       58.22       86.05     42.15 o
   4   8  12       49.41        5.82     45.62 o
  -3   9  12       58.06       54.07     23.92 o
  -2   9  12      183.95      162.78     18.91 o
  -1   9  12        0.58        7.39      8.52 o
   0   9  12      335.82      342.00     30.65 o
   1   9  12      502.38      547.34     21.46 o
   2   9  12      142.05      155.10     19.48 o
   3   9  12      146.37      160.55     31.10 o
  -3  10  12       23.68        5.69     19.61 o
  -2  10  12      268.66      292.84     21.47 o
  -1  10  12        1.81       14.48      9.15 o
   0  10  12       12.61       54.15     19.09 o
   1  10  12      627.07      635.90     30.32 o
   2  10  12       10.28       12.16     15.83 o
   3  10  12      279.66      412.12    128.66 o
  -3  11  12        0.75        1.05     17.77 o
  -2  11  12       50.89       49.89     19.72 o
  -1  11  12      667.63      631.73     42.66 o
   0  11  12      134.72      127.58     20.19 o
   1  11  12       63.09       32.52     14.52 o
   2  11  12       56.27       98.78     22.80 o
   3  11  12      749.82      767.87     67.62 o
  -3  12  12       23.05      -16.30     26.06 o
  -2  12  12        1.59       -9.33     13.70 o
  -1  12  12      790.45      625.91     60.29 o
   0  12  12        1.41       11.37     17.65 o
   1  12  12      788.59      684.14     52.22 o
   2  12  12      309.12      225.96     46.39 o
   3  12  12      358.96      426.80     94.76 o
  -3  13  12        0.40       -6.04     74.29 o
  -2  13  12      243.74      183.66     25.37 o
  -1  13  12      668.87      592.83     53.81 o
   0  13  12       30.59       20.30     25.45 o
   1  13  12      611.12      452.99     54.46 o
   2  13  12      302.96      255.93     35.09 o
   3  13  12      238.27      204.60     83.96 o
  -3  14  12        1.13      -37.98     66.38 o
  -2  14  12        1.30       22.03     71.86 o
  -1  14  12       85.47       73.65     18.82 o
   0  14  12        1.28       35.15     23.66 o
   1  14  12       86.83        8.34     64.36 o
   2  14  12      225.09      179.08     46.03 o
  -2  15  12       42.27       25.66     32.27 o
  -1  15  12       14.46       12.16     25.18 o
   0  15  12       46.08       30.08     34.53 o
   1  15  12      222.56      181.67     67.44 o
   2  15  12       18.79        6.01     34.85 o
  -2  16  12        0.82        9.16     39.44 o
  -1  16  12       11.78       35.87     28.88 o
   0  16  12        6.16       35.68     23.07 o
   1  16  12       12.62       40.68     50.24 o
   2  16  12       97.00      179.88     67.99 o
  -1  17  12        0.31       -4.02     23.83 o
   0  17  12       69.87      145.37     49.02 o
   1  17  12        3.90      -13.93     36.25 o
  -1  18  12        1.06        4.51     29.45 o
   0  18  12        0.02      -50.28     58.12 o
   1  18  12        0.99      -15.65     29.96 o
  -4   1  13      198.43      105.70     41.32 o
  -3   1  13      305.47      316.78     21.20 o
  -2   1  13      255.63      248.87     19.69 o
  -1   1  13     2521.00     2695.48     58.93 o
   0   1  13     5745.39     6110.84    108.87 o
   1   1  13      417.26      374.88     16.48 o
   2   1  13     1038.38     1018.84     28.14 o
   3   1  13       70.06       85.17     12.97 o
   4   1  13     1192.88     1321.23     89.24 o
  -4   2  13        0.58       22.39     27.47 o
  -3   2  13        0.05        1.55     13.43 o
  -2   2  13        3.06        0.35      7.90 o
  -1   2  13      308.40      337.20     15.96 o
   0   2  13      941.45     1021.46     22.87 o
   1   2  13        0.44        1.81      5.31 o
   2   2  13      695.48      688.10     18.57 o
   3   2  13      578.09      618.24     27.44 o
   4   2  13       55.71       38.45     21.22 o
  -4   3  13        7.73      -12.76     26.92 o
  -3   3  13       13.72       -8.27     23.18 o
  -2   3  13      363.45      357.10     17.12 o
  -1   3  13      709.92      741.56     23.61 o
   0   3  13       21.99       31.57      8.18 o
   1   3  13      832.59      864.72     20.42 o
   2   3  13      491.55      538.71     17.03 o
   3   3  13       81.39       66.04     15.67 o
   4   3  13      567.62      604.10     72.57 o
  -4   4  13        0.69       -3.28     26.12 o
  -3   4  13       14.25       -1.29     14.21 o
  -2   4  13       37.00       19.56     10.37 o
  -1   4  13        6.88        9.31      7.30 o
   0   4  13       24.40       21.17      9.09 o
   1   4  13      199.01      201.86     11.29 o
   2   4  13      267.53      246.12     13.74 o
   3   4  13       27.37       29.16     17.95 o
   4   4  13        8.17      -27.21     35.85 o
  -4   5  13        6.09       -5.55     31.02 o
  -3   5  13        0.13       -3.36     13.90 o
  -2   5  13      270.61      261.63     15.34 o
  -1   5  13      103.97      106.33     13.57 o
   0   5  13       42.61       46.24      8.84 o
   1   5  13     1847.29     1869.71     37.97 o
   2   5  13      128.29       89.10     12.53 o
   3   5  13       45.22       69.50     23.50 o
   4   5  13       35.88       35.08     31.17 o
  -4   6  13        2.40       34.11     32.72 o
  -3   6  13       10.36        8.33     12.67 o
  -2   6  13        0.27       -8.39      7.42 o
  -1   6  13      315.33      282.12     14.68 o
   0   6  13       18.12       13.68      8.60 o
   1   6  13        5.68        0.22      9.29 o
   2   6  13       44.38       48.02      9.90 o
   3   6  13      279.44      325.97     34.68 o
   4   6  13        1.77       -0.58     33.42 o
  -4   7  13        0.39       -3.35     23.61 o
  -3   7  13       15.83       -7.85     16.73 o
  -2   7  13      746.40      787.75     39.44 o
  -1   7  13      368.15      346.18     16.72 o
   0   7  13        7.51       16.39      6.69 o
   1   7  13        5.67        3.36      8.13 o
   2   7  13      579.77      535.94     22.80 o
   3   7  13        9.32       13.38     33.55 o
   4   7  13        0.08        8.05     31.17 o
  -4   8  13       18.11        2.04     28.68 o
  -3   8  13       71.22       74.12     19.62 o
  -2   8  13        0.47        7.48      9.19 o
  -1   8  13      192.96      217.98     20.70 o
   0   8  13      189.96      148.57     21.58 o
   1   8  13      208.28      191.69     13.78 o
   2   8  13        4.39       -8.48     11.12 o
   3   8  13      131.48      172.72     29.34 o
   4   8  13        0.07       -7.35     36.13 o
  -3   9  13        0.32       -2.48     18.76 o
  -2   9  13      176.14      181.61     15.93 o
  -1   9  13       13.05       19.69      9.52 o
   0   9  13       74.55       67.47     21.08 o
   1   9  13     1406.59     1441.66     41.79 o
   2   9  13        1.40      -15.25     14.13 o
   3   9  13       35.25      110.09     44.38 o
  -3  10  13      135.39       97.99     29.37 o
  -2  10  13      121.63      124.41     21.93 o
  -1  10  13      216.66      184.88     15.36 o
   0  10  13      229.98      140.28     30.26 o
   1  10  13        5.79      -10.14      9.00 o
   2  10  13     2706.35     2757.14     99.17 o
   3  10  13       14.26       26.72     34.69 o
  -3  11  13        6.42        1.01     25.84 o
  -2  11  13      102.49       90.25     23.02 o
  -1  11  13      312.25      317.32     22.63 o
   0  11  13        8.27       25.21     21.44 o
   1  11  13      127.03      118.40     14.87 o
   2  11  13     1567.95     1746.19    105.97 o
   3  11  13      244.22      194.63     53.57 o
  -3  12  13        0.33      -28.65     27.96 o
  -2  12  13       10.04       -0.97     17.14 o
  -1  12  13        7.08       26.96     14.64 o
   0  12  13      372.07      436.21     75.96 o
   1  12  13      215.74      236.17     29.21 o
   2  12  13      132.92      190.22     31.31 o
   3  12  13        3.25      -17.51     34.36 o
  -3  13  13       29.43      -32.89     29.08 o
  -2  13  13      128.85       86.85     27.96 o
  -1  13  13        2.87       25.28     16.30 o
   0  13  13      547.37      570.42     54.01 o
   1  13  13       75.82       95.00     19.65 o
   2  13  13       64.93       68.02     58.61 o
   3  13  13       21.35        9.11     38.89 o
  -2  14  13       10.37       88.84     32.16 o
  -1  14  13       67.74       84.22     24.68 o
   0  14  13       68.17       62.20     25.56 o
   1  14  13        5.41       25.71     21.24 o
   2  14  13      269.74      327.60    101.73 o
  -2  15  13       28.50       50.94     38.81 o
  -1  15  13      270.10      295.86     85.85 o
   0  15  13       91.86       32.98     21.58 o
   1  15  13       14.79       55.93     51.09 o
   2  15  13        0.47      -29.47     39.95 o
  -2  16  13        4.54      -90.96     61.77 o
  -1  16  13        6.72       -0.53     33.46 o
   0  16  13      280.96      237.28     56.18 o
   1  16  13       70.29       31.13     28.29 o
   2  16  13        1.39      -63.41     42.27 o
  -1  17  13        3.89       13.07     28.82 o
   0  17  13       64.57       23.13     30.03 o
   1  17  13       61.84        5.38     44.77 o
   0  18  13       34.69       37.81     33.74 o
  -3   0  14      125.78       83.98     25.90 o
  -2   0  14      787.88      738.10     38.81 o
  -1   0  14     1805.69     1818.89     61.59 o
   0   0  14       31.62       13.75     11.41 o
   1   0  14     1963.56     2039.99     54.76 o
   2   0  14        0.07       -0.97     15.10 o
   3   0  14       11.59       21.73     18.02 o
   4   0  14        1.43       62.03     99.29 o
  -4   1  14      105.60      107.63     36.01 o
  -3   1  14        5.54       -7.63     11.81 o
  -2   1  14        0.39       28.41     11.86 o
  -1   1  14     1059.55     1090.21     27.93 o
   0   1  14     1023.54     1139.31     25.41 o
   1   1  14      641.00      694.94     17.86 o
   2   1  14     1455.30     1521.18     35.41 o
   3   1  14      485.13      516.35     23.22 o
   4   1  14        0.03       36.91     20.66 o
  -4   2  14        7.42       -7.40     35.39 o
  -3   2  14       47.44       36.74     20.84 o
  -2   2  14     1053.39      965.97     57.96 o
  -1   2  14       33.07       10.23      6.32 o
   0   2  14     1968.06     2189.88     42.24 o
   1   2  14      586.00      595.74     15.55 o
   2   2  14      701.20      697.27     20.19 o
   3   2  14     3784.18     4019.12    100.17 o
   4   2  14        5.21      -37.57     26.22 o
  -4   3  14       40.40       67.85     26.48 o
  -3   3  14       12.12        7.75     18.98 o
  -2   3  14      340.24      344.56     19.11 o
  -1   3  14      153.65      181.52     11.22 o
   0   3  14       38.03       35.51      7.73 o
   1   3  14      300.13      289.14     15.65 o
   2   3  14      316.41      317.97     14.55 o
   3   3  14     1912.54     2023.35     74.44 o
   4   3  14      201.80      204.35     39.81 o
  -4   4  14       14.30       32.42     59.54 o
  -3   4  14      122.04      166.89     21.35 o
  -2   4  14      797.64      808.64     28.08 o
  -1   4  14        4.72        4.52      8.71 o
   0   4  14      525.56      540.99     18.99 o
   1   4  14      546.90      512.76     23.89 o
   2   4  14      781.00      794.92     23.93 o
   3   4  14       89.76       64.88     19.37 o
   4   4  14       35.80       81.38     37.41 o
  -4   5  14        1.91      -52.72     35.15 o
  -3   5  14       37.95       42.68     17.02 o
  -2   5  14        2.74        3.36      9.15 o
  -1   5  14      276.54      291.08     16.38 o
   0   5  14      681.55      617.59     28.56 o
   1   5  14        0.70        2.37      9.54 o
   2   5  14       59.91       48.99     11.28 o
   3   5  14        7.56      -22.06     19.67 o
   4   5  14      140.87      138.69     42.57 o
  -4   6  14       17.60       12.40     25.16 o
  -3   6  14       38.13       28.15     17.61 o
  -2   6  14      393.97      404.19     21.12 o
  -1   6  14      241.63      220.73     13.18 o
   0   6  14      112.63      130.53     13.84 o
   1   6  14     1514.37     1553.75     43.61 o
   2   6  14        5.99       11.40     11.08 o
   3   6  14       75.08      116.40     26.49 o
   4   6  14      200.97      266.76     38.38 o
  -4   7  14       63.83       78.03     30.67 o
  -3   7  14       29.08       18.61     18.33 o
  -2   7  14        5.51        5.64     10.42 o
  -1   7  14       50.61       59.11     14.67 o
   0   7  14      498.96      382.53     23.87 o
   1   7  14      669.98      684.20     25.65 o
   2   7  14      335.91      311.11     18.79 o
   3   7  14       12.83       -9.27     36.56 o
   4   7  14        9.50       40.13     44.54 o
  -3   8  14      107.94       99.53     27.56 o
  -2   8  14       58.65       58.85     13.20 o
  -1   8  14      147.19      150.90     12.40 o
   0   8  14      295.45      265.47     24.12 o
   1   8  14      307.78      322.07     19.18 o
   2   8  14      247.89      195.70     19.75 o
   3   8  14      102.29      102.84     43.40 o
  -3   9  14       42.42       34.09     24.35 o
  -2   9  14      189.82      161.10     16.82 o
  -1   9  14      199.15      217.13     16.33 o
   0   9  14        2.55        2.68     10.48 o
   1   9  14      211.15      227.23     18.36 o
   2   9  14      492.37      516.83     34.73 o
   3   9  14        3.38       73.59     71.13 o
  -3  10  14      101.40      103.42     31.84 o
  -2  10  14      943.34      925.00     46.26 o
  -1  10  14       41.19       14.55     13.55 o
   0  10  14      222.81      198.70     23.09 o
   1  10  14       84.66       77.92     16.29 o
   2  10  14       96.01       85.47     21.07 o
   3  10  14      388.63      419.35     60.88 o
  -3  11  14      113.78       52.47     35.51 o
  -2  11  14      258.92      211.18     24.63 o
  -1  11  14        6.40       -1.45     12.86 o
   0  11  14      301.01      324.57     38.64 o
   1  11  14      576.16      534.98     35.31 o
   2  11  14      202.36      225.38     30.46 o
   3  11  14       22.05       40.11     42.63 o
  -3  12  14       97.79       65.29     33.60 o
  -2  12  14       61.49       43.99     35.44 o
  -1  12  14        4.21      -16.91     13.80 o
   0  12  14       10.45       -4.57     20.54 o
   1  12  14      629.30      547.70     51.84 o
   2  12  14       19.98       50.68     39.25 o
   3  12  14      551.32      547.41     57.87 o
  -3  13  14       16.38       21.67     57.38 o
  -2  13  14       37.69       71.27     23.67 o
  -1  13  14       80.24      113.92     30.31 o
   0  13  14      672.76      579.30     53.30 o
   1  13  14      208.73      168.52     31.37 o
   2  13  14      117.62       76.35     41.34 o
   3  13  14        0.34        2.38     35.14 o
  -2  14  14        7.33       26.77     34.28 o
  -1  14  14       17.74      -15.05     23.93 o
   0  14  14       97.85       69.50     25.77 o
   1  14  14        0.42       20.72     21.66 o
   2  14  14        0.10      -46.62     56.64 o
  -2  15  14        3.49      109.19     66.37 o
  -1  15  14       48.01       93.55     34.76 o
   0  15  14      157.16      134.65     33.63 o
   1  15  14       78.61       14.00     60.28 o
   2  15  14        4.15        1.85     43.58 o
  -2  16  14        3.19       -0.84     32.80 o
  -1  16  14       19.78        9.69     27.13 o
   0  16  14      122.58       66.54     42.42 o
   1  16  14       12.45      -47.07     97.95 o
   2  16  14       37.45       19.39     47.36 o
  -1  17  14       56.68       39.14     27.71 o
   0  17  14       95.05      108.99     46.55 o
   1  17  14       24.85       27.00     45.17 o
   0  18  14        1.03      -77.77     74.47 o
  -4   1  15       18.43       33.04     29.51 o
  -3   1  15      125.79       70.69     21.19 o
  -2   1  15      217.58      188.10     18.96 o
  -1   1  15      190.63      204.48     14.73 o
   0   1  15      387.83      353.39     13.22 o
   1   1  15     1475.78     1461.81     34.11 o
   2   1  15      222.94      196.94     13.67 o
   3   1  15      821.01      768.01     32.29 o
   4   1  15      135.10       96.66     31.56 o
  -4   2  15       57.62       52.95     22.81 o
  -3   2  15        6.81       23.76     16.71 o
  -2   2  15       37.72       38.88     14.20 o
  -1   2  15      404.43      413.35     16.25 o
   0   2  15       44.08       43.72      7.32 o
   1   2  15      542.02      493.16     18.52 o
   2   2  15     1202.00     1263.19     30.67 o
   3   2  15        3.88       12.18     15.71 o
   4   2  15        0.16        4.43     47.97 o
  -4   3  15       21.34       37.67     30.79 o
  -3   3  15      140.86      182.40     26.32 o
  -2   3  15      411.43      441.20     29.69 o
  -1   3  15      782.87      836.04     30.00 o
   0   3  15     1277.21     1322.66     32.51 o
   1   3  15      379.77      366.90     13.60 o
   2   3  15      198.97      206.05     12.58 o
   3   3  15       33.90       35.16     20.77 o
   4   3  15       25.75       47.08     27.55 o
  -4   4  15        2.53       24.06     51.35 o
  -3   4  15       10.33        4.23     19.52 o
  -2   4  15       61.80       53.47     19.88 o
  -1   4  15      490.13      514.09     26.28 o
   0   4  15       73.97       52.38     11.91 o
   1   4  15       25.87       28.20      8.67 o
   2   4  15      240.70      208.80     16.21 o
   3   4  15      137.09      101.78     26.42 o
   4   4  15        4.79      -32.69     35.89 o
  -4   5  15        0.93      -41.15     43.60 o
  -3   5  15      354.99      347.85     26.14 o
  -2   5  15      454.49      457.31     29.69 o
  -1   5  15        1.90       -5.07      9.64 o
   0   5  15      355.60      349.77     20.61 o
   1   5  15     1172.42     1257.66     31.97 o
   2   5  15       53.83       55.71     11.39 o
   3   5  15      294.88      342.86     39.86 o
   4   5  15      253.32      238.15     40.25 o
  -4   6  15       27.01       28.99     35.81 o
  -3   6  15       20.33       11.56     19.12 o
  -2   6  15       66.68       73.07     14.08 o
  -1   6  15       75.88       68.93     13.88 o
   0   6  15       16.41       19.60      9.54 o
   1   6  15      325.02      281.36     16.01 o
   2   6  15      577.77      598.16     25.46 o
   3   6  15       24.47       76.65     30.34 o
   4   6  15        0.57      -20.69     25.70 o
  -4   7  15       27.56      -61.31     55.47 o
  -3   7  15      270.07      285.06     29.21 o
  -2   7  15       60.62       46.48     11.79 o
  -1   7  15       74.85       70.78      9.79 o
   0   7  15      770.27      831.54     36.40 o
   1   7  15     1571.55     1598.73     53.52 o
   2   7  15       51.36       50.32     14.39 o
   3   7  15      249.34      336.75     55.75 o
  -3   8  15       31.59       51.49     24.38 o
  -2   8  15       91.61       93.79     15.98 o
  -1   8  15      152.41      146.35     15.15 o
   0   8  15       42.24       45.61     14.07 o
   1   8  15     2092.27     2143.93     60.88 o
   2   8  15      230.53      262.84     21.15 o
   3   8  15       39.90       33.94     30.37 o
  -3   9  15      521.65      474.55     40.12 o
  -2   9  15       47.78       67.88     14.23 o
  -1   9  15       15.26       31.76     16.45 o
   0   9  15      179.55      145.02     14.19 o
   1   9  15     4049.64     4040.42    111.58 o
   2   9  15      656.45      566.84     41.10 o
   3   9  15       32.13       42.93     36.27 o
  -3  10  15        0.01      -44.83     38.68 o
  -2  10  15       27.95       32.34     16.85 o
  -1  10  15      227.49      220.69     31.39 o
   0  10  15      291.80      293.67     22.66 o
   1  10  15      734.28      703.99     68.93 o
   2  10  15       62.45       61.08     26.39 o
   3  10  15       69.03       84.40     30.46 o
  -3  11  15      161.27       54.35     55.19 o
  -2  11  15       44.72       30.11     25.54 o
  -1  11  15       57.31       56.99     19.64 o
   0  11  15      966.37     1009.16     68.26 o
   1  11  15       22.10       33.98     23.89 o
   2  11  15      137.14      136.75     38.40 o
   3  11  15       82.58       64.92     39.49 o
  -3  12  15       77.69       89.30     53.61 o
  -2  12  15       77.58      124.59     24.70 o
  -1  12  15      128.37      159.16     38.20 o
   0  12  15       48.73       -0.87     19.28 o
   1  12  15      273.03      279.62     33.67 o
   2  12  15        0.10       23.27     26.66 o
   3  12  15       57.18       61.52     44.70 o
  -2  13  15      265.90      239.40     33.00 o
  -1  13  15       19.42       25.22     25.64 o
   0  13  15        6.86       24.43     40.58 o
   1  13  15        2.05      -28.43     20.50 o
   2  13  15      127.31      106.24     41.98 o
  -2  14  15        1.98       49.37     34.94 o
  -1  14  15      266.07      310.97     44.41 o
   0  14  15        8.87       23.23     27.28 o
   1  14  15      108.05       58.81     22.03 o
   2  14  15      291.99      215.04     46.20 o
  -2  15  15       13.32       62.18     57.46 o
  -1  15  15      259.73      248.85     42.57 o
   0  15  15        0.69      -23.76     36.70 o
   1  15  15       47.61       42.45     39.34 o
   2  15  15        3.49       70.93     80.51 o
  -1  16  15      423.33      400.90     94.97 o
   0  16  15        0.01      -19.02     36.68 o
   1  16  15       84.67       48.16     42.58 o
  -1  17  15       37.84       69.62     29.59 o
   0  17  15        2.74      -42.54     37.15 o
   1  17  15        0.02        5.00     29.10 o
  -4   0  16        0.37       14.46     31.75 o
  -3   0  16      112.58      138.40     47.62 o
  -2   0  16      249.12      223.52     19.26 o
  -1   0  16     3956.12     4295.73    169.19 o
   0   0  16     1214.42     1223.08     44.01 o
   1   0  16      380.43      407.79     29.00 o
   2   0  16      616.48      565.72     43.05 o
   3   0  16       19.45       24.44     20.76 o
   4   0  16      166.70      124.49     44.06 o
  -4   1  16       16.08       16.94     23.32 o
  -3   1  16        2.94       13.86     18.46 o
  -2   1  16       36.57       32.98     13.21 o
  -1   1  16       24.01       40.47     10.31 o
   0   1  16      365.45      311.27     13.28 o
   1   1  16     1427.30     1440.73     34.21 o
   2   1  16       99.02       91.94     11.72 o
   3   1  16      207.37      222.88     22.86 o
   4   1  16      107.76       63.34     41.74 o
  -4   2  16       34.57       55.98     33.42 o
  -3   2  16      461.40      396.88     39.59 o
  -2   2  16       25.16       16.77     11.27 o
  -1   2  16      150.58      130.54     14.10 o
   0   2  16      861.31      901.00     24.41 o
   1   2  16       49.92       46.30      9.25 o
   2   2  16       38.64       50.92     10.46 o
   3   2  16       22.47       -1.50     19.50 o
   4   2  16       56.82       71.51     26.04 o
  -4   3  16        1.29       37.16     44.50 o
  -3   3  16       37.14       47.69     18.56 o
  -2   3  16      652.42      649.42     30.24 o
  -1   3  16       10.65       21.72      6.97 o
   0   3  16     1204.28     1276.39     32.85 o
   1   3  16       33.09       38.03      7.06 o
   2   3  16      417.77      427.54     21.38 o
   3   3  16       63.47       77.72     21.16 o
   4   3  16       10.03      -28.24     29.11 o
  -4   4  16       12.21       -7.03     33.78 o
  -3   4  16      333.27      364.09     27.15 o
  -2   4  16      211.91      247.66     22.84 o
  -1   4  16       29.42       48.82     13.97 o
   0   4  16     2461.35     2535.76     73.74 o
   1   4  16     1545.47     1527.85     41.12 o
   2   4  16     3999.66     4003.73     86.82 o
   3   4  16        0.11       19.32     24.40 o
   4   4  16      121.15      151.69     34.60 o
  -4   5  16       17.91      -45.47     30.31 o
  -3   5  16       92.01       64.58     21.82 o
  -2   5  16      243.78      207.22     18.29 o
  -1   5  16      423.29      331.24     32.23 o
   0   5  16     1409.91     1471.47     67.15 o
   1   5  16        0.06        1.64      9.84 o
   2   5  16     2507.73     2365.00     60.63 o
   3   5  16      200.79      156.26     34.31 o
   4   5  16       23.47       48.68     30.22 o
  -4   6  16      108.34       24.17     45.69 o
  -3   6  16      320.75      319.81     35.83 o
  -2   6  16       79.32       62.04     12.10 o
  -1   6  16       18.41       24.47     14.77 o
   0   6  16     1002.53     1044.08     37.13 o
   1   6  16      743.14      770.77     31.85 o
   2   6  16      206.70      202.38     21.09 o
   3   6  16      170.02      222.08     31.09 o
  -3   7  16        2.21        0.81     22.03 o
  -2   7  16       81.98       65.50     12.79 o
  -1   7  16      136.84      126.52     15.75 o
   0   7  16       67.89       34.12     15.54 o
   1   7  16       19.54       22.17     10.63 o
   2   7  16       30.57       48.48     16.46 o
   3   7  16      102.96      155.19     40.03 o
  -3   8  16      258.31      185.78     38.37 o
  -2   8  16        0.02      -16.62     11.60 o
  -1   8  16      307.22      276.68     20.57 o
   0   8  16     2548.57     2809.99    116.26 o
   1   8  16      190.24      154.43     15.41 o
   2   8  16       51.71       48.22     27.71 o
   3   8  16      116.21      171.97     52.44 o
  -3   9  16      116.50       71.22     33.68 o
  -2   9  16        0.48       -2.63     20.89 o
  -1   9  16      139.68      100.93     14.52 o
   0   9  16      900.71      987.34     77.85 o
   1   9  16        5.30       17.81     12.32 o
   2   9  16        1.99      -16.91     20.14 o
   3   9  16       29.78       38.88     30.91 o
  -3  10  16        9.85       -4.53     35.42 o
  -2  10  16       60.54       63.80     30.15 o
  -1  10  16        9.32       18.93     11.61 o
   0  10  16      983.35     1049.52     63.67 o
   1  10  16        6.53       20.00     16.92 o
   2  10  16       15.43       -5.89     22.46 o
   3  10  16       18.46       55.27     33.04 o
  -3  11  16        0.02        4.21     40.56 o
  -2  11  16       30.22       36.05     27.35 o
  -1  11  16      171.00      139.43     24.64 o
   0  11  16        6.77       -0.87      9.92 o
   1  11  16       42.96       63.24     27.90 o
   2  11  16       38.53       30.11     36.15 o
   3  11  16       22.24       35.87     40.56 o
  -3  12  16       69.77       27.26     31.78 o
  -2  12  16       61.51       56.48     24.14 o
  -1  12  16       26.88       23.38     22.51 o
   0  12  16        0.09       20.46     21.26 o
   1  12  16       99.73       88.42     22.67 o
   2  12  16       73.44       43.83     26.28 o
   3  12  16        6.67      -22.07     40.87 o
  -2  13  16       27.25       30.28     28.25 o
  -1  13  16       74.28       93.38     27.45 o
   0  13  16        8.92        2.38     24.70 o
   1  13  16      120.09      158.29     30.82 o
   2  13  16       31.04       76.78     33.11 o
  -2  14  16       21.33       18.62     34.96 o
  -1  14  16       61.42       66.24     25.08 o
   0  14  16        0.19      -26.35     21.05 o
   1  14  16        5.35       26.88     32.95 o
   2  14  16       28.30      123.26     49.13 o
  -2  15  16      171.12      115.49     68.88 o
  -1  15  16       67.60       47.89     32.24 o
   0  15  16       26.91        0.55     27.26 o
   1  15  16      194.04      130.02     75.62 o
   2  15  16      407.70      466.35    104.91 o
  -1  16  16       28.45       42.14     30.78 o
   0  16  16        3.69       -1.77     27.07 o
   1  16  16        1.55      -56.04     39.84 o
   0  17  16        3.42       44.15     36.89 o
  -4   1  17       46.77       33.11     38.48 o
  -3   1  17       82.11      104.75     25.65 o
  -2   1  17       41.74       34.09     15.15 o
  -1   1  17      188.53      146.61     12.94 o
   0   1  17      113.42       98.26     11.59 o
   1   1  17      480.21      493.35     19.29 o
   2   1  17      393.72      358.05     18.68 o
   3   1  17        6.73       12.11     15.37 o
   4   1  17      104.40       96.03     25.82 o
  -4   2  17        6.08        7.06     41.11 o
  -3   2  17       35.21       16.87     22.80 o
  -2   2  17      158.84      177.50     16.79 o
  -1   2  17       68.77       61.04     14.81 o
   0   2  17       43.27       37.49     10.86 o
   1   2  17        9.67        5.62      8.57 o
   2   2  17      333.31      330.79     18.51 o
   3   2  17       92.17      112.28     22.59 o
   4   2  17       60.31        6.09     43.32 o
  -4   3  17       51.91       -3.36     42.58 o
  -3   3  17      106.18       92.69     26.17 o
  -2   3  17      102.77       62.61     15.60 o
  -1   3  17     1744.92     1724.23     52.00 o
   0   3  17      631.05      629.98     28.18 o
   1   3  17      106.44       84.25     10.96 o
   2   3  17      173.35      174.45     19.43 o
   3   3  17      344.88      488.69     42.14 o
   4   3  17        1.03      -21.50     29.21 o
  -4   4  17       12.81       28.03     30.85 o
  -3   4  17       46.99       46.11     22.04 o
  -2   4  17      134.49      134.13     18.61 o
  -1   4  17        6.32       22.23     14.33 o
   0   4  17      137.04      134.81     17.12 o
   1   4  17     3829.56     3731.46     82.39 o
   2   4  17      384.97      320.12     24.65 o
   3   4  17        0.16       -2.19     20.09 o
   4   4  17       86.27       61.94     39.52 o
  -4   5  17      168.46      -22.01     76.40 o
  -3   5  17       63.77       86.26     26.36 o
  -2   5  17       16.31       14.70     16.25 o
  -1   5  17     1042.15     1140.66     43.85 o
   0   5  17     1839.17     1891.45     62.40 o
   1   5  17     1609.66     1552.37     49.08 o
   2   5  17       97.14       96.54     15.49 o
   3   5  17      160.06      143.35     53.51 o
  -3   6  17       95.63       66.15     23.95 o
  -2   6  17      127.58      158.01     28.90 o
  -1   6  17       59.83       62.91     21.05 o
   0   6  17      323.12      347.08     27.43 o
   1   6  17      109.37      121.17     19.98 o
   2   6  17       49.84       54.00     16.10 o
   3   6  17        8.93       84.42     28.38 o
  -3   7  17        2.24        3.80     24.45 o
  -2   7  17        0.21       -6.61     11.85 o
  -1   7  17        1.15        1.63     13.92 o
   0   7  17     6011.94     6514.99    190.97 o
   1   7  17     1923.41     1976.61     61.65 o
   2   7  17      211.85      218.75     21.08 o
   3   7  17      337.92      348.36     43.38 o
  -3   8  17       53.87       64.08     42.96 o
  -2   8  17      154.28      156.06     17.04 o
  -1   8  17        0.42       23.43     14.96 o
   0   8  17        1.02       59.97     21.01 o
   1   8  17       60.92       23.63     15.21 o
   2   8  17      532.97      456.28     34.16 o
   3   8  17       89.04       73.99     34.54 o
  -3   9  17        5.85      -18.91     34.21 o
  -2   9  17        1.22       -4.26     17.46 o
  -1   9  17      776.31      816.62     51.89 o
   0   9  17       90.75      108.06     22.75 o
   1   9  17       48.46       53.54     16.45 o
   2   9  17       16.07       37.49     30.85 o
   3   9  17       80.65       51.51     39.66 o
  -3  10  17       11.54       26.40     35.39 o
  -2  10  17      144.50      168.93     25.89 o
  -1  10  17       93.66       93.02     23.61 o
   0  10  17       65.36       38.84     19.03 o
   1  10  17      357.25      301.90     33.73 o
   2  10  17      802.18      781.46     47.06 o
   3  10  17        0.06      -45.09     30.06 o
  -3  11  17       91.42      -26.83     37.91 o
  -2  11  17        0.39      -19.59     27.70 o
  -1  11  17      132.57      115.57     29.04 o
   0  11  17       78.93      113.00     31.54 o
   1  11  17       48.29       57.27     19.45 o
   2  11  17       40.71       43.67     38.32 o
   3  11  17      141.18      136.30     52.80 o
  -2  12  17       30.28       34.87     31.52 o
  -1  12  17       23.85       29.24     22.26 o
   0  12  17        5.16       -0.48     19.83 o
   1  12  17      352.88      397.77     36.06 o
   2  12  17       28.63       -4.54     24.84 o
  -2  13  17       10.74        1.37     24.29 o
  -1  13  17       23.49       34.41     22.09 o
   0  13  17        4.84       19.14     20.55 o
   1  13  17       70.53       19.11     25.57 o
   2  13  17        6.20      -16.75     36.25 o
  -2  14  17      149.24      152.16     53.06 o
  -1  14  17      115.09      170.37     51.44 o
   0  14  17      223.70      181.03     47.21 o
   1  14  17       49.05       45.93     31.35 o
   2  14  17        3.91       59.92     37.82 o
  -1  15  17        9.59       10.95     29.09 o
   0  15  17       31.48       52.41     26.72 o
   1  15  17       20.18       49.14     33.37 o
  -1  16  17       69.12       84.05     46.28 o
   0  16  17        3.17       30.62     26.83 o
   1  16  17      496.82      416.77     67.99 o
   0  17  17       34.52      -18.00     57.77 o
  -4   0  18       91.40       45.32     30.20 o
  -3   0  18      153.92      183.93     47.93 o
  -2   0  18       76.59       73.53     19.37 o
  -1   0  18       66.43       61.63     17.38 o
   0   0  18     1225.44     1309.28     58.70 o
   1   0  18       54.02       54.24     13.71 o
   2   0  18      973.85      885.39     70.10 o
   3   0  18      128.22      144.26     32.30 o
   4   0  18       30.76        1.01     35.28 o
  -4   1  18        0.00       30.70     24.62 o
  -3   1  18        4.73       26.01     20.98 o
  -2   1  18        2.97       11.43     14.29 o
  -1   1  18      478.45      472.66     22.66 o
   0   1  18        9.64        6.87      9.12 o
   1   1  18        5.18        5.05      9.64 o
   2   1  18       35.44       29.80     11.81 o
   3   1  18       51.40       46.97     17.77 o
   4   1  18       24.62       13.43     20.75 o
  -4   2  18       30.29       30.79     30.50 o
  -3   2  18       43.47       47.57     27.01 o
  -2   2  18      541.01      563.74     40.57 o
  -1   2  18     1166.13     1169.93     45.00 o
   0   2  18      420.90      392.61     16.08 o
   1   2  18      622.49      564.15     19.98 o
   2   2  18       16.20       10.00     12.43 o
   3   2  18      198.49      212.11     25.55 o
   4   2  18       47.53      103.83     30.53 o
  -4   3  18        1.61      -13.37     34.52 o
  -3   3  18       46.09       73.61     22.69 o
  -2   3  18      308.36      260.74     23.32 o
  -1   3  18      737.82      780.05     30.57 o
   0   3  18     1202.78     1257.43     41.21 o
   1   3  18       49.89       54.70     10.76 o
   2   3  18      551.40      548.21     26.27 o
   3   3  18       74.33       62.53     28.26 o
  -3   4  18        0.06       16.69     20.31 o
  -2   4  18       85.94       99.92     21.31 o
  -1   4  18     1286.81     1358.50     48.94 o
   0   4  18       64.06       25.54     15.02 o
   1   4  18        6.54        2.99     11.96 o
   2   4  18      188.06      180.92     17.04 o
   3   4  18      558.26      573.01     60.62 o
  -3   5  18      244.57      192.95     28.54 o
  -2   5  18       10.67        6.66     20.62 o
  -1   5  18       15.38       23.64     15.65 o
   0   5  18      109.04      157.36     19.02 o
   1   5  18      112.89       98.15     14.97 o
   2   5  18       57.08       41.13     16.18 o
   3   5  18      364.27      349.13     67.52 o
  -3   6  18       43.93      109.93     27.74 o
  -2   6  18       76.60       68.76     17.54 o
  -1   6  18     4311.73     4830.77    156.84 o
   0   6  18      605.18      609.73     32.55 o
   1   6  18      305.00      290.21     25.98 o
   2   6  18        1.40        4.11     18.26 o
   3   6  18      309.19      340.50     56.25 o
  -3   7  18      155.91      250.93     36.81 o
  -2   7  18      116.45      124.72     18.65 o
  -1   7  18      906.85     1011.10     65.53 o
   0   7  18      600.28      661.89     35.53 o
   1   7  18     1881.94     2008.14     72.24 o
   2   7  18       35.12       37.02     23.94 o
   3   7  18        3.42      -34.79     38.03 o
  -3   8  18       89.65      194.93     57.64 o
  -2   8  18       16.80       30.58     21.47 o
  -1   8  18     1061.77     1075.29     60.55 o
   0   8  18      160.18      197.31     26.45 o
   1   8  18       40.68       58.44     14.57 o
   2   8  18      554.20      528.30     36.22 o
   3   8  18        3.81       29.88     37.25 o
  -3   9  18        7.77       22.92     31.77 o
  -2   9  18        6.66       18.62     19.72 o
  -1   9  18      695.13      630.43     69.02 o
   0   9  18      268.51      305.69     31.08 o
   1   9  18      121.28      111.23     19.64 o
   2   9  18        0.25       17.92     23.27 o
   3   9  18        3.74        8.37     39.42 o
  -3  10  18       21.61       -9.17     33.04 o
  -2  10  18       34.70       39.64     26.29 o
  -1  10  18      287.79      279.72     31.21 o
   0  10  18       69.94       74.66     22.04 o
   1  10  18       32.37       11.21     17.31 o
   2  10  18       27.88       32.89     34.96 o
   3  10  18       34.72       16.23     45.72 o
  -3  11  18        0.09      -13.86     28.35 o
  -2  11  18       20.17       81.94     36.27 o
  -1  11  18      271.53      299.09     38.73 o
   0  11  18      295.26      279.84     40.12 o
   1  11  18       92.55       90.93     38.41 o
   2  11  18      102.44      108.09     37.66 o
   3  11  18        5.95      -10.40     34.53 o
  -2  12  18        0.27       40.73     34.71 o
  -1  12  18       20.76       10.30     26.96 o
   0  12  18       29.96       42.63     21.38 o
   1  12  18        4.98       26.05     22.76 o
   2  12  18        0.30      -14.23     31.92 o
  -2  13  18       15.35       61.01     36.36 o
  -1  13  18        4.81      -11.86     23.11 o
   0  13  18       11.05       21.23     21.69 o
   1  13  18       67.70       52.22     23.16 o
   2  13  18       16.16      -28.23     31.83 o
  -2  14  18       28.93       36.39     45.25 o
  -1  14  18        3.64      -26.17     25.55 o
   0  14  18      101.91       83.94     28.33 o
   1  14  18       85.91       26.49     29.16 o
   2  14  18       46.08       14.55     44.36 o
  -1  15  18        5.21       10.63     31.92 o
   0  15  18       76.29      136.16     34.24 o
   1  15  18       55.53       87.70     87.62 o
  -1  16  18       24.03       50.59     35.29 o
   0  16  18        6.54      -22.61     26.27 o
   1  16  18       23.14       48.35     54.94 o
  -3   1  19      164.35      155.61     35.67 o
  -2   1  19      831.74      849.72     53.17 o
  -1   1  19      634.67      570.10     37.35 o
   0   1  19       32.46       23.12     19.39 o
   1   1  19      123.67      103.65     17.37 o
   2   1  19      377.47      370.18     22.69 o
   3   1  19      353.90      377.77     27.71 o
  -3   2  19      238.92      231.71     29.19 o
  -2   2  19      665.21      761.08     45.97 o
  -1   2  19       11.66        8.28      8.69 o
   0   2  19        0.02        7.80      9.97 o
   1   2  19        0.73       -4.81      9.88 o
   2   2  19       60.73       21.23     14.59 o
   3   2  19        1.21       14.93     17.84 o
  -3   3  19        0.05        1.16     21.26 o
  -2   3  19      417.39      356.93     39.59 o
  -1   3  19       32.76       41.99     16.39 o
   0   3  19      493.86      578.61     32.77 o
   1   3  19      210.93      195.00     16.95 o
   2   3  19      404.43      376.70     31.37 o
   3   3  19        1.61      -17.81     20.78 o
  -3   4  19       21.40       12.95     24.89 o
  -2   4  19        9.16        9.52     21.33 o
  -1   4  19      347.13      417.30     40.48 o
   0   4  19      481.91      520.23     32.01 o
   1   4  19      100.10       93.63     19.21 o
   2   4  19       46.83       43.05     14.74 o
   3   4  19        0.11      -33.71     22.47 o
  -3   5  19       19.07       12.73     23.28 o
  -2   5  19      658.44      707.49     48.35 o
  -1   5  19      530.65      620.63     40.49 o
   0   5  19      322.83      296.21     52.16 o
   1   5  19      110.17       86.35     19.07 o
   2   5  19      952.17      993.45     46.42 o
   3   5  19      139.95       81.83     35.60 o
  -3   6  19        1.40        7.19     45.46 o
  -2   6  19        9.21       23.97     18.84 o
  -1   6  19       62.46       98.92     22.53 o
   0   6  19     2944.45     3313.76    114.12 o
   1   6  19      252.94      211.92     30.10 o
   2   6  19        0.29       31.17     19.44 o
   3   6  19       75.19      107.11     37.50 o
  -3   7  19       24.71       10.40     25.13 o
  -2   7  19      719.27      780.78     41.70 o
  -1   7  19       13.01       33.67     16.67 o
   0   7  19     1312.85     1429.60     58.72 o
   1   7  19     1090.41     1106.17     60.44 o
   2   7  19      253.17      213.20     31.76 o
   3   7  19       56.22      113.42     39.68 o
  -3   8  19       42.24       55.45     40.29 o
  -2   8  19        1.77       21.02     18.21 o
  -1   8  19      456.51      462.07     44.65 o
   0   8  19      239.95      214.09     25.54 o
   1   8  19       29.42       45.14     20.94 o
   2   8  19       24.49      -18.44     21.99 o
   3   8  19        1.84       -1.68     41.27 o
  -3   9  19        2.99       -3.92     38.24 o
  -2   9  19      120.85       75.36     24.14 o
  -1   9  19      881.18     1034.58     57.71 o
   0   9  19      913.17      910.32     78.99 o
   1   9  19       34.03       91.62     29.07 o
   2   9  19      125.70      194.98     30.07 o
   3   9  19       69.43       37.93     33.35 o
  -3  10  19       44.26       15.55     33.51 o
  -2  10  19       55.16       41.78     28.82 o
  -1  10  19        5.01       38.03     23.01 o
   0  10  19      610.15      643.13     59.83 o
   1  10  19      289.55      351.30     33.84 o
   2  10  19        4.49       -9.53     28.87 o
   3  10  19       51.58       56.29     36.47 o
  -2  11  19       14.17      -16.36     27.98 o
  -1  11  19       28.00       14.29     22.03 o
   0  11  19      225.99      259.39     30.93 o
   1  11  19       28.16       30.88     23.38 o
   2  11  19       21.15       48.75     33.38 o
  -2  12  19      277.95      276.55     52.08 o
  -1  12  19       23.37       26.67     24.99 o
   0  12  19       10.33       26.27     24.99 o
   1  12  19      162.26      111.72     34.67 o
   2  12  19       54.40      100.21     38.48 o
  -2  13  19       25.71       10.57     43.51 o
  -1  13  19      198.36      223.95     37.83 o
   0  13  19       32.74       76.98     29.45 o
   1  13  19      190.30      185.12     42.28 o
   2  13  19       82.56      118.07     55.91 o
  -2  14  19        0.21      -21.50     38.81 o
  -1  14  19       17.12        8.85     33.63 o
   0  14  19      530.06      536.81     51.08 o
   1  14  19       29.29       39.16     32.33 o
  -1  15  19        0.43       -7.43     28.17 o
   0  15  19       19.52       25.14     33.17 o
   1  15  19        6.52       14.17     35.38 o
   0  16  19        4.61       13.14     41.68 o
  -3   0  20      534.27      684.49     67.23 o
  -2   0  20      176.69      157.35     34.35 o
  -1   0  20      801.87      808.73     61.13 o
   0   0  20        1.61       11.65     12.81 o
   1   0  20      279.92      221.17     42.59 o
   2   0  20       99.83       96.24     32.80 o
   3   0  20       54.09       35.70     26.61 o
  -3   1  20       24.71      -15.84     28.46 o
  -2   1  20      167.50      183.04     25.30 o
  -1   1  20       44.78       50.49     15.43 o
   0   1  20       73.87       75.32     14.75 o
   1   1  20       32.32       27.84     14.10 o
   2   1  20      153.51      149.95     18.61 o
   3   1  20       19.18       17.13     17.70 o
  -3   2  20        0.08       -5.41     24.29 o
  -2   2  20      498.15      525.45     39.94 o
  -1   2  20      328.76      311.17     21.96 o
   0   2  20       28.26       44.28     12.43 o
   1   2  20     1325.44     1226.34     41.25 o
   2   2  20      933.22      868.88     38.64 o
   3   2  20       30.05       37.21     22.60 o
  -3   3  20       50.90       66.21     33.56 o
  -2   3  20       71.58      115.11     26.72 o
  -1   3  20      344.39      236.70     28.04 o
   0   3  20      371.97      399.31     34.04 o
   1   3  20       10.22       -2.41     10.37 o
   2   3  20      354.72      410.65     34.61 o
   3   3  20        1.80       -8.71     24.04 o
  -3   4  20       50.59       68.07     36.70 o
  -2   4  20     1673.15     1966.64     88.18 o
  -1   4  20      254.84      245.30     29.55 o
   0   4  20       45.39       18.88     18.47 o
   1   4  20      372.32      392.43     29.38 o
   2   4  20      238.50      241.35     23.52 o
   3   4  20       19.58       67.49     34.09 o
  -3   5  20       96.40      103.20     26.09 o
  -2   5  20      841.12      876.30     49.73 o
  -1   5  20      747.16      705.10     38.10 o
   0   5  20      624.55      591.42     41.64 o
   1   5  20      591.27      502.65     31.44 o
   2   5  20       63.16       17.84     24.88 o
   3   5  20      169.25      133.51     28.59 o
  -3   6  20       47.17       39.22     27.68 o
  -2   6  20      143.18      142.95     24.25 o
  -1   6  20      345.78      370.97     34.05 o
   0   6  20      414.72      436.52     35.81 o
   1   6  20     1540.26     1501.30     62.80 o
   2   6  20       17.81       28.72     21.66 o
   3   6  20       11.57       31.73     25.10 o
  -3   7  20       20.27      -11.65     27.67 o
  -2   7  20      333.79      388.59     32.77 o
  -1   7  20      896.41     1036.67     44.40 o
   0   7  20        1.24       12.95     19.25 o
   1   7  20       71.57       59.02     33.27 o
   2   7  20       43.13       -2.58     28.67 o
   3   7  20      160.10      237.95     46.97 o
  -3   8  20       50.83       89.42     40.23 o
  -2   8  20       52.78       65.35     22.95 o
  -1   8  20        3.89       -5.39     22.52 o
   0   8  20      175.22      168.85     25.70 o
   1   8  20      190.65      220.63     30.61 o
   2   8  20       10.49       77.95     29.90 o
   3   8  20      110.41       91.05     37.28 o
  -3   9  20       61.31       14.86     40.62 o
  -2   9  20      354.67      348.77     35.01 o
  -1   9  20      518.65      502.02     46.79 o
   0   9  20       96.13       90.72     22.50 o
   1   9  20      114.04      153.04     26.17 o
   2   9  20       30.65       43.55     25.25 o
   3   9  20      333.19      370.85     54.14 o
  -2  10  20      349.49      412.50     44.79 o
  -1  10  20       57.62       35.08     22.73 o
   0  10  20       48.67       55.56     21.14 o
   1  10  20       34.96       55.82     25.10 o
   2  10  20      157.83      204.06     46.39 o
  -2  11  20      144.34      150.11     33.33 o
  -1  11  20      346.62      300.02     44.18 o
   0  11  20      192.24      265.60     31.61 o
   1  11  20       77.34       73.75     31.37 o
   2  11  20        4.35      -10.40     31.61 o
  -2  12  20      423.29      354.40     49.13 o
  -1  12  20        6.40       -2.03     27.83 o
   0  12  20        8.80       -3.27     30.22 o
   1  12  20        0.09       19.21     25.76 o
   2  12  20       75.30       74.78     37.16 o
  -2  13  20       83.56       45.16     48.28 o
  -1  13  20       53.32       39.48     33.85 o
   0  13  20      207.80      200.11     32.24 o
   1  13  20        9.65        7.06     26.07 o
   2  13  20       14.17        4.10     39.25 o
  -1  14  20       20.39       15.82     29.33 o
   0  14  20        2.28       -1.14     33.87 o
   1  14  20       64.25       35.44     45.04 o
  -1  15  20       14.19       31.84     40.32 o
   0  15  20       44.28       52.97     30.65 o
   1  15  20       50.66       -3.80     49.77 o
  -3   1  21      937.32      907.47     65.63 o
  -2   1  21      166.92      226.26     26.35 o
  -1   1  21        7.67       14.78     12.49 o
   0   1  21       94.56       97.34     16.08 o
   1   1  21      944.60      889.57     38.53 o
   2   1  21       95.89       65.97     16.63 o
   3   1  21        5.17       36.53     22.47 o
  -3   2  21       48.64       27.13     23.53 o
  -2   2  21      215.52      251.22     38.59 o
  -1   2  21        8.61       19.39     10.22 o
   0   2  21       41.63       59.31     13.94 o
   1   2  21      278.99      210.18     18.75 o
   2   2  21      411.89      352.71     25.58 o
   3   2  21       55.09       56.18     28.33 o
  -3   3  21      436.21      468.03     40.84 o
  -2   3  21       10.98       -6.27     22.31 o
  -1   3  21      159.75      215.02     28.00 o
   0   3  21      131.95      119.32     30.65 o
   1   3  21      841.99      738.20     34.72 o
   2   3  21       13.36       27.40     19.49 o
   3   3  21       68.86       16.17     29.83 o
  -3   4  21      200.57      116.73     32.67 o
  -2   4  21      374.35      387.41     35.75 o
  -1   4  21      623.11      610.43     38.15 o
   0   4  21      159.93      141.53     22.06 o
   1   4  21        0.77       26.58     19.47 o
   2   4  21       86.31       70.21     18.97 o
   3   4  21       20.64       14.92     29.78 o
  -3   5  21       68.87       38.36     30.13 o
  -2   5  21      252.24      273.25     31.08 o
  -1   5  21      688.82      678.17     47.83 o
   0   5  21       17.97       64.96     25.07 o
   1   5  21      260.36      313.08     26.75 o
   2   5  21      150.45      167.58     28.52 o
   3   5  21        2.00      -15.99     26.94 o
  -3   6  21        3.50       14.31     35.50 o
  -2   6  21       10.64       24.56     17.73 o
  -1   6  21      253.41      269.75     30.31 o
   0   6  21      122.56      165.89     25.15 o
   1   6  21      189.99      243.79     23.60 o
   2   6  21      137.81      134.86     27.92 o
   3   6  21      125.37      141.01     44.50 o
  -3   7  21       66.42       71.65     32.49 o
  -2   7  21      324.21      374.99     35.13 o
  -1   7  21      182.35      185.83     24.19 o
   0   7  21       24.26       34.93     24.77 o
   1   7  21        7.45        0.77     20.40 o
   2   7  21       22.27       50.06     29.26 o
   3   7  21       13.77        0.66     32.90 o
  -3   8  21      157.09      131.80     46.68 o
  -2   8  21      148.61      151.20     24.91 o
  -1   8  21      830.93      917.27     48.88 o
   0   8  21       12.32       22.54     23.10 o
   1   8  21       64.73       39.36     31.33 o
   2   8  21      262.85      310.50     49.90 o
   3   8  21        0.05      -15.47     42.14 o
  -3   9  21       12.16       27.35     32.11 o
  -2   9  21       49.28       79.68     25.36 o
  -1   9  21      142.17      116.13     26.42 o
   0   9  21      251.25      288.85     33.75 o
   1   9  21      144.81      131.30     28.69 o
   2   9  21       87.54        5.62     35.18 o
  -2  10  21        0.10      -16.04     27.52 o
  -1  10  21      338.42      313.46     95.55 o
   0  10  21       36.73      106.53     27.87 o
   1  10  21        0.26       18.92     27.01 o
   2  10  21      121.21      111.84     39.78 o
  -2  11  21       98.31       53.32     29.94 o
  -1  11  21        1.07      -14.48     24.67 o
   0  11  21       74.56      132.59     28.06 o
   1  11  21       96.88      105.45     30.63 o
   2  11  21       13.80       44.50     33.37 o
  -2  12  21       58.81       49.10     31.07 o
  -1  12  21      511.42      514.51     57.63 o
   0  12  21       15.51       -0.34     29.91 o
   1  12  21       52.01       31.08     26.37 o
   2  12  21       54.86       17.85     40.23 o
  -1  13  21       54.73       43.12     33.16 o
   0  13  21       12.02      -22.13     31.25 o
   1  13  21      148.86      119.54     40.24 o
  -1  14  21       35.66       -5.84     49.13 o
   0  14  21      121.77      146.31     36.02 o
   1  14  21       15.79      -23.16     42.61 o
   0  15  21        9.11       28.88     34.52 o
  -3   0  22       81.09      123.31     55.35 o
  -2   0  22      151.31      147.08     88.11 o
  -1   0  22       13.87       12.26     24.71 o
   0   0  22     1958.49     2047.40     95.65 o
   1   0  22      501.87      471.91     35.48 o
   2   0  22      167.45      258.65     31.54 o
   3   0  22      135.63       76.80     44.97 o
  -3   1  22       11.00        0.31     29.25 o
  -2   1  22        3.43       -2.12     28.68 o
  -1   1  22       41.65       28.53     14.71 o
   0   1  22      260.41      285.61     24.26 o
   1   1  22      107.24       58.74     22.24 o
   2   1  22       10.16        8.60     17.23 o
   3   1  22        0.90       -5.14     22.51 o
  -3   2  22      142.96      128.38     29.23 o
  -2   2  22       30.87       11.07     23.90 o
  -1   2  22      117.93      143.02     32.85 o
   0   2  22       80.13       63.92     17.05 o
   1   2  22       78.32       59.60     12.29 o
   2   2  22       77.14       82.72     19.19 o
   3   2  22      105.26      124.14     35.49 o
  -3   3  22      104.57       63.98     30.94 o
  -2   3  22      465.91      456.66     40.77 o
  -1   3  22       26.25       26.68     21.14 o
   0   3  22       27.25       37.69     20.60 o
   1   3  22      522.90      448.87     27.40 o
   2   3  22        8.09       19.23     22.71 o
   3   3  22       30.56        8.55     26.67 o
  -3   4  22       83.42       31.42     32.68 o
  -2   4  22      160.25      167.78     33.43 o
  -1   4  22       10.80        2.42     30.49 o
   0   4  22     1343.76     1368.19     64.63 o
   1   4  22      413.97      413.10     30.64 o
   2   4  22       68.29       58.77     28.86 o
   3   4  22        3.22      -23.19     33.46 o
  -3   5  22      217.40      216.07     44.95 o
  -2   5  22       32.33       45.59     26.01 o
  -1   5  22      591.56      679.52     41.49 o
   0   5  22        2.95       51.91     24.96 o
   1   5  22       39.95       39.80     21.94 o
   2   5  22        3.05       15.32     25.84 o
   3   5  22      110.44       25.14     40.05 o
  -3   6  22        5.59      -16.41     29.29 o
  -2   6  22      214.59      235.18     27.66 o
  -1   6  22       20.48       47.24     21.27 o
   0   6  22      242.99      238.11     30.01 o
   1   6  22      108.57       95.76     21.36 o
   2   6  22      142.41       78.19     23.54 o
   3   6  22        2.37       50.74     38.93 o
  -3   7  22        8.29       23.52     30.83 o
  -2   7  22       40.34       40.82     22.52 o
  -1   7  22      191.29      206.73     25.60 o
   0   7  22       26.80       32.22     26.61 o
   1   7  22       21.69        1.71     19.83 o
   2   7  22       13.79       45.31     25.93 o
   3   7  22       54.50       35.34     55.77 o
  -3   8  22       14.33      -21.23     57.96 o
  -2   8  22        7.25       32.06     25.72 o
  -1   8  22      148.39      149.71     26.85 o
   0   8  22      240.45      339.55     43.68 o
   1   8  22       46.05       64.89     19.30 o
   2   8  22      296.32      247.64     37.82 o
  -2   9  22      765.73      859.04     60.54 o
  -1   9  22      172.24      171.30     32.29 o
   0   9  22      761.06      795.75     68.95 o
   1   9  22      156.36      116.15     30.19 o
   2   9  22      257.01      297.14     60.63 o
  -2  10  22      148.06      143.58     37.95 o
  -1  10  22      257.12      267.99     32.39 o
   0  10  22      113.80      135.24     27.30 o
   1  10  22       81.34      117.09     42.10 o
   2  10  22      108.83       97.85     37.10 o
  -2  11  22      427.57      390.36     51.49 o
  -1  11  22        5.28      -20.23     25.37 o
   0  11  22       45.15       59.07     27.80 o
   1  11  22        0.19       20.37     24.14 o
   2  11  22      331.65      255.17     55.18 o
  -2  12  22       48.25       15.71     38.55 o
  -1  12  22        1.60      -25.55     26.96 o
   0  12  22      166.32      233.40     37.00 o
   1  12  22       40.62       78.89     32.13 o
   2  12  22        1.71       -1.77     38.04 o
  -1  13  22      252.89      197.75     46.59 o
   0  13  22       12.57        9.27     29.26 o
   1  13  22       58.17       54.20     41.83 o
  -1  14  22        4.80       17.68     32.22 o
   0  14  22      179.69      170.43     51.72 o
   1  14  22       41.34      -49.25     49.84 o
  -3   1  23      137.36       99.30     30.95 o
  -2   1  23      247.63      302.87     46.86 o
  -1   1  23       90.13       52.28     25.20 o
   0   1  23     1080.85     1035.33     45.71 o
   1   1  23       18.80        1.72     13.07 o
   2   1  23       53.44       42.09     20.39 o
   3   1  23       96.94       72.95     23.08 o
  -3   2  23      534.74      523.03     50.48 o
  -2   2  23      425.12      456.32     39.94 o
  -1   2  23       11.57       10.77     22.99 o
   0   2  23        5.10       17.45     21.38 o
   1   2  23       41.69       33.47     13.00 o
   2   2  23       64.37       27.53     18.95 o
   3   2  23        4.71       45.74     23.25 o
  -3   3  23       13.12       38.11     27.42 o
  -2   3  23      357.90      358.52     37.52 o
  -1   3  23      470.97      467.06     50.21 o
   0   3  23       57.16      114.96     26.18 o
   1   3  23      389.99      367.24     31.00 o
   2   3  23       60.27       80.43     23.29 o
   3   3  23      151.13      132.57     43.98 o
  -3   4  23       11.15       46.05     27.35 o
  -2   4  23        3.35       26.88     26.22 o
  -1   4  23      100.26      132.37     26.44 o
   0   4  23      137.78      111.98     22.99 o
   1   4  23        9.04       23.38     19.50 o
   2   4  23      186.41      199.34     28.30 o
   3   4  23        2.59       38.23     37.64 o
  -3   5  23      386.22      492.38     48.65 o
  -2   5  23       41.52       12.93     33.17 o
  -1   5  23        0.47       11.30     22.73 o
   0   5  23        0.36       -1.56     20.74 o
   1   5  23      473.38      507.19     41.18 o
   2   5  23       40.74       67.74     30.25 o
   3   5  23      105.99       21.99     37.62 o
  -3   6  23       58.80       63.07     32.50 o
  -2   6  23       64.01      102.69     28.48 o
  -1   6  23      129.76      163.95     29.11 o
   0   6  23      250.13      267.25     32.71 o
   1   6  23        0.87      -28.56     19.04 o
   2   6  23       23.08       -2.34     24.06 o
   3   6  23        0.20        5.38     62.62 o
  -3   7  23       29.94       85.44     31.12 o
  -2   7  23       57.35       96.22     30.04 o
  -1   7  23      152.48      133.18     24.45 o
   0   7  23      647.36      760.93     55.83 o
   1   7  23      706.31      734.71     43.47 o
   2   7  23       25.19        0.00     37.37 o
  -2   8  23        0.02      -18.95     26.50 o
  -1   8  23      258.36      286.71     26.29 o
   0   8  23       21.53       39.49     25.58 o
   1   8  23       34.30        9.99     20.26 o
   2   8  23      256.26      181.48     38.32 o
  -2   9  23       97.51      137.01     32.90 o
  -1   9  23       54.52       95.38     30.11 o
   0   9  23        2.22       -2.53     29.56 o
   1   9  23       47.05       22.17     22.89 o
   2   9  23       21.37       15.21     29.01 o
  -2  10  23      199.81      205.50     41.33 o
  -1  10  23        0.04       28.41     26.30 o
   0  10  23        3.45       10.06     25.40 o
   1  10  23       95.10       85.31     30.87 o
   2  10  23        5.79       32.79     46.97 o
  -2  11  23       12.46       14.24     33.53 o
  -1  11  23       55.59       93.75     28.41 o
   0  11  23       43.51       42.26     27.26 o
   1  11  23        7.95      -18.36     28.42 o
   2  11  23       96.94       79.63     60.04 o
  -1  12  23       62.95      106.41     34.54 o
   0  12  23       26.83       56.95     27.03 o
   1  12  23      290.80      313.21     47.38 o
  -1  13  23       20.65       31.66     33.67 o
   0  13  23        0.04       -3.82     32.18 o
   1  13  23       19.39       -5.39     46.78 o
   0  14  23      172.53      137.54     51.61 o
  -3   0  24       16.44      -56.51     43.49 o
  -2   0  24       10.94      -52.95     35.30 o
  -1   0  24      150.11      165.83     41.46 o
   0   0  24      130.44       84.59     22.05 o
   1   0  24     1037.80      958.61     61.97 o
   2   0  24      176.82      130.01     30.17 o
   3   0  24       80.58       92.46     66.28 o
  -3   1  24       18.62       43.25     31.56 o
  -2   1  24       49.07       88.27     37.15 o
  -1   1  24        0.89       26.62     23.25 o
   0   1  24       62.28       41.47     13.90 o
   1   1  24       39.23       30.75     14.78 o
   2   1  24       45.53       53.85     18.56 o
   3   1  24        1.41        9.97     24.65 o
  -3   2  24      264.90      231.18     47.72 o
  -2   2  24       25.60       42.18     32.43 o
  -1   2  24      524.04      446.35     44.40 o
   0   2  24       50.43       59.05     24.97 o
   1   2  24      250.03      213.55     25.34 o
   2   2  24       33.89       36.97     27.50 o
   3   2  24       96.97       39.86     28.12 o
  -3   3  24      136.57      126.14     37.63 o
  -2   3  24       10.45      -13.79     25.94 o
  -1   3  24      496.80      538.90     35.66 o
   0   3  24      189.00      146.03     47.15 o
   1   3  24       12.89       35.85     24.03 o
   2   3  24       18.29        0.90     24.95 o
   3   3  24        0.06       -7.23     41.61 o
  -3   4  24        4.55       45.81     34.24 o
  -2   4  24      133.72       97.76     29.90 o
  -1   4  24        4.02      -22.29     23.88 o
   0   4  24      877.74     1022.55     75.77 o
   1   4  24       52.75       84.99     30.15 o
   2   4  24       22.92       49.84     32.60 o
   3   4  24      322.92      296.05     46.81 o
  -3   5  24      125.75       96.45     32.80 o
  -2   5  24       21.31      131.25     46.59 o
  -1   5  24       57.33       70.32     25.28 o
   0   5  24       17.84       48.79     24.44 o
   1   5  24      101.38       91.37     23.55 o
   2   5  24      192.90      137.27     35.81 o
   3   5  24       11.07      -27.37     31.00 o
  -2   6  24       61.46       78.54     29.50 o
  -1   6  24      205.42      220.17     31.06 o
   0   6  24      463.50      549.68     52.34 o
   1   6  24       90.34      125.18     23.08 o
   2   6  24        4.30       21.61     29.68 o
  -2   7  24       47.93       45.75     29.11 o
  -1   7  24      153.57      252.88     30.43 o
   0   7  24       20.92       24.55     24.09 o
   1   7  24       10.58       12.61     21.26 o
   2   7  24       22.09       -9.19     57.96 o
  -2   8  24      104.48       93.63     31.02 o
  -1   8  24       21.37       45.98     23.75 o
   0   8  24      148.79       78.24     36.25 o
   1   8  24       99.66       81.48     24.36 o
   2   8  24       31.30       63.63     33.44 o
  -2   9  24        8.73       22.06     28.73 o
  -1   9  24       32.91      -31.18     28.84 o
   0   9  24       10.85       49.38     27.08 o
   1   9  24        2.66       12.46     22.49 o
   2   9  24       77.76       87.96     36.38 o
  -2  10  24       66.78       36.50     37.70 o
  -1  10  24       89.07      104.76     34.96 o
   0  10  24        2.38      -17.41     42.86 o
   1  10  24      243.08      240.11     31.39 o
   2  10  24       11.05       -6.08     39.36 o
  -1  11  24       56.67       42.68     27.46 o
   0  11  24        1.68       24.72     26.55 o
   1  11  24      102.34       67.94     37.11 o
  -1  12  24      179.52      126.20     34.68 o
   0  12  24        3.87       42.35     31.64 o
   1  12  24        1.43       30.93     33.67 o
   0  13  24        3.34       -9.81     40.81 o
  -3   1  25      179.19      163.14     36.97 o
  -2   1  25       44.48       68.17     29.95 o
  -1   1  25       52.52       28.60     25.17 o
   0   1  25      251.13      226.09     29.47 o
   1   1  25       95.26       62.71     21.04 o
   2   1  25       69.18       45.38     22.48 o
   3   1  25      824.95      809.92     56.55 o
  -3   2  25        3.95        9.16     33.44 o
  -2   2  25       29.76       46.89     32.03 o
  -1   2  25       97.32      116.58     30.27 o
   0   2  25       50.76       50.19     19.49 o
   1   2  25      138.34      114.77     28.38 o
   2   2  25       14.52       16.99     26.80 o
   3   2  25       56.31       62.88     41.60 o
  -3   3  25        0.05       31.36     36.26 o
  -2   3  25       18.61       36.99     34.50 o
  -1   3  25       17.75        8.02     25.26 o
   0   3  25      181.19      181.93     27.02 o
   1   3  25       53.92       51.34     21.90 o
   2   3  25      133.90      134.91     51.52 o
   3   3  25      221.83      225.76     60.67 o
  -2   4  25       53.80       45.11     36.72 o
  -1   4  25        0.71        9.45     21.89 o
   0   4  25        4.08       24.41     35.49 o
   1   4  25       52.41       49.74     24.48 o
   2   4  25        0.03       39.00     38.21 o
  -2   5  25      112.79       85.69     32.07 o
  -1   5  25      280.29      348.66     35.80 o
   0   5  25      317.38      390.84     43.06 o
   1   5  25       30.63       65.81     25.37 o
   2   5  25      117.82       76.82     35.15 o
  -2   6  25      471.61      524.96     49.21 o
  -1   6  25       38.11       41.41     24.83 o
   0   6  25       27.68       19.69     48.82 o
   1   6  25      119.17      169.08     25.57 o
   2   6  25       18.50       10.13     42.10 o
  -2   7  25       15.91       47.23     37.20 o
  -1   7  25       43.60       54.19     27.84 o
   0   7  25      200.78      243.51     30.57 o
   1   7  25       34.65       44.58     21.95 o
   2   7  25      126.06      128.88     42.87 o
  -2   8  25      273.45      251.04     38.71 o
  -1   8  25      155.60      100.28     30.29 o
   0   8  25       13.23        9.43     22.85 o
   1   8  25       94.49       54.99     23.27 o
   2   8  25        5.84       27.08     35.26 o
  -2   9  25       15.12       22.84     30.47 o
  -1   9  25      208.59      173.64     34.99 o
   0   9  25      518.41      554.38     44.52 o
   1   9  25        1.27        1.79     21.76 o
   2   9  25       27.10      176.98     74.51 o
  -1  10  25       30.94       51.03     32.68 o
   0  10  25        0.14       19.12     31.87 o
   1  10  25      232.62      177.17     33.64 o
  -1  11  25      333.20      336.17     47.11 o
   0  11  25      111.79       65.36     27.98 o
   1  11  25        0.77        1.34     29.80 o
  -1  12  25       18.02       -0.55     34.41 o
   0  12  25       99.95      125.60     42.98 o
  -2   0  26       28.59       44.71     46.35 o
  -1   0  26       49.59       16.43     56.50 o
   0   0  26      267.65      264.00     53.32 o
   1   0  26       47.76      -16.29     28.81 o
   2   0  26      311.13      371.27     96.76 o
  -2   1  26      154.94      149.13     38.68 o
  -1   1  26      514.52      508.70     45.13 o
   0   1  26      256.62      279.36     32.18 o
   1   1  26       18.96       27.06     20.52 o
   2   1  26        0.81        3.98     23.50 o
  -2   2  26        0.39       10.58     30.32 o
  -1   2  26      256.42      282.00     39.37 o
   0   2  26      654.54      702.49     40.31 o
   1   2  26       25.57       -0.25     21.67 o
   2   2  26      361.35      319.39     46.11 o
  -2   3  26       91.49       94.38     36.84 o
  -1   3  26      186.92      167.85     33.61 o
   0   3  26       14.59       40.13     30.26 o
   1   3  26      111.08      149.45     30.66 o
   2   3  26       77.21      104.27     33.25 o
  -2   4  26       68.09      109.95     35.57 o
  -1   4  26       21.41       68.83     31.64 o
   0   4  26      121.56      101.97     28.68 o
   1   4  26        2.26      -30.26     24.64 o
   2   4  26      147.77      164.19     41.94 o
  -2   5  26       21.98        4.50     37.36 o
  -1   5  26       12.79       54.71     27.88 o
   0   5  26        4.03       39.22     25.88 o
   1   5  26        8.26      -19.24     25.40 o
   2   5  26        9.41      -28.27     33.24 o
  -2   6  26        5.38       -0.25     33.56 o
  -1   6  26      390.93      448.03     35.89 o
   0   6  26      131.39      162.58     42.58 o
   1   6  26        0.24       -8.45     22.35 o
   2   6  26      415.55      366.25     49.64 o
  -2   7  26        8.88       38.29     37.54 o
  -1   7  26       61.51       47.43     26.31 o
   0   7  26      135.78      191.22     32.00 o
   1   7  26      238.99      278.52     35.58 o
   2   7  26       59.68       18.02     47.09 o
  -2   8  26       78.58      115.02     39.88 o
  -1   8  26       62.94       82.64     30.10 o
   0   8  26       42.56       57.52     26.37 o
   1   8  26        6.63      -11.92     22.79 o
   2   8  26      103.95       79.26     44.16 o
  -1   9  26        0.81       43.65     34.87 o
   0   9  26       62.10       58.54     33.08 o
   1   9  26        7.50       -8.87     39.34 o
  -1  10  26      102.96      101.73     37.27 o
   0  10  26       10.39       15.88     31.54 o
   1  10  26      249.34      213.98     42.06 o
  -1  11  26       15.70        0.01     34.38 o
   0  11  26       22.50        9.22     34.73 o
   1  11  26      265.36      225.47     36.81 o
  -2   1  27       46.17       96.69     33.56 o
  -1   1  27      221.22      282.36     37.74 o
   0   1  27      126.17       86.41     43.44 o
   1   1  27      111.23      151.82     32.20 o
   2   1  27      431.81      308.25     52.40 o
  -2   2  27       88.04      120.01     37.76 o
  -1   2  27      104.88      109.73     32.56 o
   0   2  27       74.66       55.93     26.25 o
   1   2  27        0.72       73.56     35.29 o
   2   2  27       56.23       89.52     59.69 o
  -2   3  27       60.82       98.49     33.58 o
  -1   3  27      309.68      316.21     44.90 o
   0   3  27       32.53       55.65     23.96 o
   1   3  27       53.54      102.00     28.27 o
   2   3  27      845.05      995.53     82.28 o
  -2   4  27       60.64        8.01     60.66 o
  -1   4  27        4.70       -6.27     28.81 o
   0   4  27      127.05      147.27     29.01 o
   1   4  27        0.08        4.62     21.17 o
   2   4  27       48.13       33.21     50.99 o
  -2   5  27        0.10       43.50     33.26 o
  -1   5  27      232.71      185.46     34.41 o
   0   5  27       54.27       83.20     33.02 o
   1   5  27      133.42      107.73     29.31 o
   2   5  27      373.88      432.00     79.64 o
  -2   6  27       15.59      -47.67     38.62 o
  -1   6  27        9.19      -24.55     27.12 o
   0   6  27      123.11      117.85     40.34 o
   1   6  27        5.09       16.11     27.54 o
   2   6  27       14.58       35.39     35.17 o
  -2   7  27       21.63       27.90     35.72 o
  -1   7  27       72.97       80.94     29.22 o
   0   7  27       85.50       67.76     27.15 o
   1   7  27       84.13       94.30     26.25 o
   2   7  27      196.50      137.68     48.66 o
  -1   8  27       23.22       34.99     27.09 o
   0   8  27       50.47      113.34     35.59 o
   1   8  27       57.88       67.59     33.12 o
  -1   9  27      161.96      158.05     37.49 o
   0   9  27       46.21       40.76     35.34 o
   1   9  27       96.22       63.50     34.10 o
  -1  10  27        8.37        0.10     51.58 o
   0  10  27       56.73      104.68     36.76 o
   1  10  27       37.56      -38.82     34.25 o
  -2   0  28      658.02      601.23     87.64 o
  -1   0  28      375.49      413.08     64.12 o
   0   0  28        9.22       44.88     42.59 o
   1   0  28      195.40      144.40     51.34 o
   2   0  28      583.20      396.05    101.68 o
  -2   1  28       62.73       79.59     34.23 o
  -1   1  28       92.10      104.26     38.01 o
   0   1  28       35.75       76.93     27.61 o
   1   1  28       45.87       99.55     33.97 o
   2   1  28        0.06       -7.97     48.29 o
  -2   2  28       21.84       65.97     37.98 o
  -1   2  28      128.03       98.13     39.34 o
   0   2  28        8.89       47.07     30.66 o
   1   2  28      290.74      314.67     50.36 o
   2   2  28       58.86       -3.88     72.01 o
  -2   3  28       27.37       26.31     47.96 o
  -1   3  28       27.34      -17.82     30.42 o
   0   3  28        0.84       46.69     26.06 o
   1   3  28       44.62       54.89     28.91 o
   2   3  28      223.47      133.68     80.42 o
  -2   4  28       46.32        9.71     33.54 o
  -1   4  28      394.53      501.85     42.64 o
   0   4  28        7.28      -17.89     28.67 o
   1   4  28      493.25      488.39     81.55 o
   2   4  28      112.29       44.19     81.35 o
  -2   5  28        0.60      100.16     44.40 o
  -1   5  28       61.36       23.17     35.00 o
   0   5  28       31.42       -6.07     34.04 o
   1   5  28      179.17      132.40     35.72 o
   2   5  28       32.42      -10.87     41.18 o
  -1   6  28       83.59       94.29     30.87 o
   0   6  28        0.34       -4.20     39.88 o
   1   6  28      322.98      343.77     43.40 o
  -1   7  28        0.36       53.18     40.38 o
   0   7  28       29.85       57.70     35.55 o
   1   7  28        0.19       55.74     37.86 o
  -1   8  28       85.92      133.83     40.19 o
   0   8  28       78.59      119.83     36.86 o
   1   8  28      884.56      920.33     75.79 o
  -1   9  28       11.04       14.81     37.98 o
   0   9  28      348.52      387.85     57.53 o
   1   9  28        5.50       38.40     34.91 o
  -2   1  29       16.52        6.43     56.52 o
  -1   1  29      127.54      116.90     36.89 o
   0   1  29       38.85       45.70     32.71 o
   1   1  29      515.92      497.15     54.11 o
  -2   2  29        7.50       -6.86     38.97 o
  -1   2  29        5.15       30.40     28.82 o
   0   2  29        0.23       22.63     35.91 o
   1   2  29       16.69       68.28     52.37 o
  -2   3  29      294.56      265.70     48.38 o
  -1   3  29       69.16      111.87     37.24 o
   0   3  29       81.69       78.73     34.94 o
   1   3  29      374.88      420.43     64.83 o
  -1   4  29      140.86      142.87     36.46 o
   0   4  29        2.56       28.81     38.29 o
   1   4  29       22.19       29.87     36.50 o
  -1   5  29       52.39       73.36     31.58 o
   0   5  29      130.99      110.01     44.15 o
   1   5  29      411.74      404.97     66.04 o
  -1   6  29       64.62       88.38     37.58 o
   0   6  29        2.55      -32.68     45.21 o
   1   6  29       10.37       -0.01     35.69 o
  -1   7  29       68.45       57.06     44.08 o
   0   7  29      256.16      287.42     53.87 o
   1   7  29      118.55      292.82     48.06 o
   0   8  29        0.70       20.30     37.50 o
  -1   0  30        1.82       46.78     71.36 o
   0   0  30      218.54      209.82     72.75 o
   1   0  30      186.67      305.59     83.48 o
  -1   1  30        0.89      -49.24     45.13 o
   0   1  30        0.06       51.17     38.09 o
   1   1  30        0.40       13.33     45.37 o
  -1   2  30        1.17      -25.17     56.07 o
   0   2  30      148.10      208.57     38.49 o
   1   2  30      300.26      217.20     57.65 o
  -1   3  30        1.17      -18.26     39.86 o
   0   3  30       31.90       63.48     32.99 o
   1   3  30       12.59        0.51     56.33 o
  -1   4  30        5.62      -35.28     47.82 o
   0   4  30      258.95      257.40     50.74 o
   1   4  30      112.95       60.48     75.87 o
  -1   5  30        1.43       -9.55     32.95 o
   0   5  30       49.72       54.93     51.96 o
   1   5  30      178.53      199.01     76.06 o
  -1   6  30       50.44       73.23     39.71 o
   0   6  30      669.66      851.61     69.03 o
   1   6  30       13.64       14.71     49.00 o
   0   7  30       37.21        6.56     46.87 o
  -1   1  31       15.84        5.34     33.30 o
   0   1  31      395.17      357.87     49.83 o
   1   1  31      187.62      115.20     66.77 o
  -1   2  31        0.00        4.71     41.53 o
   0   2  31        3.65       21.60     36.27 o
   1   2  31       38.21       -2.73     50.29 o
  -1   3  31       47.83       16.58     34.84 o
   0   3  31      295.46      205.99     46.08 o
   1   3  31       12.29       34.62     44.48 o
   0   4  31        0.89       43.44     43.65 o
   0   5  31       10.91       -1.68     43.82 o
   0   0  32      143.06      159.17     63.20 o
   0   1  32       19.60       82.92     45.12 o
   0   2  32      209.76      296.20     56.36 o
 
